# Supplementary material for: Structural Analysis and Dynamic Processes of the Transmembrane Segment Inside Different Micellar Environments—Implications for the TM4 Fragment of the Bilitranslocase Protein
Source: Int J Mol Sci. 2019 Aug 26;20(17):4172. doi: 10.3390/ijms20174172 (PMC6747479; doi:10.3390/ijms20174172)
Supplement: Supplementary file 1 [file ijms-20-04172-s001.zip]

Archive with 63 entries (60 files):
- ijms-560636-S/
- ijms-560636-S/Definitions/
- ijms-560636-S/Definitions/chicago2.bst
- ijms-560636-S/Definitions/ijms-logo-eps-converted-to.pdf
- ijms-560636-S/Definitions/ijms-logo.eps
- ijms-560636-S/Definitions/journalnames.tex
- ijms-560636-S/Definitions/logo-ccby-eps-converted-to.pdf
- ijms-560636-S/Definitions/logo-ccby.eps
- ijms-560636-S/Definitions/logo-mdpi-eps-converted-to.pdf
- ijms-560636-S/Definitions/logo-mdpi.eps
- ijms-560636-S/Definitions/logo-orcid-eps-converted-to.pdf
- ijms-560636-S/Definitions/logo-orcid.eps
- ijms-560636-S/Definitions/logo-updates.pdf
- ijms-560636-S/Definitions/mdpi.bst
- ijms-560636-S/Definitions/mdpi.cls
- ijms-560636-S/Definitions/mdpi.log
- ijms-560636-S/Definitions/mdpi.synctex(busy)
- ijms-560636-S/literature.bib
- ijms-560636-S/manuscript.aux
- ijms-560636-S/manuscript.log
- ijms-560636-S/manuscript.out
- ijms-560636-S/manuscript.pdf
- ijms-560636-S/manuscript.synctex.gz
- ijms-560636-S/manuscript.tex
- ijms-560636-S/missfont.log
- ijms-560636-S/Supporting_Materials/
- ijms-560636-S/Supporting_Materials/tm2_tm3_tm4_sds_hydrophobic-eps-converted-to.pdf
- ijms-560636-S/Supporting_Materials/tm2_tm3_tm4_sds_hydrophobic.eps
- ijms-560636-S/Supporting_Materials/tm2_tm3_tm4_sds_surface-eps-converted-to.pdf
- ijms-560636-S/Supporting_Materials/tm2_tm3_tm4_sds_surface.eps
- ijms-560636-S/Supporting_Materials/tm4_3D_ramachandran_ap-eps-converted-to.pdf
- ijms-560636-S/Supporting_Materials/tm4_3D_ramachandran_ap.eps
- ijms-560636-S/Supporting_Materials/tm4_CD_sds_dpc-eps-converted-to.pdf
- ijms-560636-S/Supporting_Materials/tm4_CD_sds_dpc.eps
- ijms-560636-S/Supporting_Materials/tm4_distance_sds_dpc.eps
- ijms-560636-S/Supporting_Materials/tm4_dpc_noesy-eps-converted-to.pdf
- ijms-560636-S/Supporting_Materials/tm4_dpc_noesy.eps
- ijms-560636-S/Supporting_Materials/tm4_dpc_rdf-eps-converted-to.pdf
- ijms-560636-S/Supporting_Materials/tm4_dpc_rdf.eps
- ijms-560636-S/Supporting_Materials/tm4_dpc_snorkeling.eps
- ijms-560636-S/Supporting_Materials/tm4_dpc_stereo-eps-converted-to.pdf
- ijms-560636-S/Supporting_Materials/tm4_dpc_stereo.eps
- ijms-560636-S/Supporting_Materials/tm4_rmsf_md-eps-converted-to.pdf
- ijms-560636-S/Supporting_Materials/tm4_rmsf_md.eps
- ijms-560636-S/Supporting_Materials/tm4_sds_dpc_1H_diffusion-eps-converted-to.pdf
- ijms-560636-S/Supporting_Materials/tm4_sds_dpc_1H_diffusion.eps
- ijms-560636-S/Supporting_Materials/tm4_sds_dpc_distance_dpc_snorkeling-eps-converted-to.pdf
- ijms-560636-S/Supporting_Materials/tm4_sds_dpc_distance_dpc_snorkeling.eps
- ijms-560636-S/Supporting_Materials/tm4_sds_dpc_hydrophobic_contacts-eps-converted-to.pdf
- ijms-560636-S/Supporting_Materials/tm4_sds_dpc_hydrophobic_contacts.eps
- ijms-560636-S/Supporting_Materials/tm4_sds_dpc_rdf_hydrophobic.eps
- ijms-560636-S/Supporting_Materials/tm4_sds_dpc_ribbon_content-eps-converted-to.pdf
- ijms-560636-S/Supporting_Materials/tm4_sds_dpc_ribbon_content.eps
- ijms-560636-S/Supporting_Materials/tm4_sds_dpc_ribbon_overlay_rama-eps-converted-to.pdf
- ijms-560636-S/Supporting_Materials/tm4_sds_dpc_ribbon_overlay_rama.eps
- ijms-560636-S/Supporting_Materials/tm4_sds_dpc_secondary_content-eps-converted-to.pdf
- ijms-560636-S/Supporting_Materials/tm4_sds_dpc_secondary_content.eps
- ijms-560636-S/Supporting_Materials/tm4_sds_noesy-eps-converted-to.pdf
- ijms-560636-S/Supporting_Materials/tm4_sds_noesy.eps
- ijms-560636-S/Supporting_Materials/tm4_sds_rdf-eps-converted-to.pdf
- ijms-560636-S/Supporting_Materials/tm4_sds_rdf.eps
- ijms-560636-S/Supporting_Materials/tm4_sds_stereo-eps-converted-to.pdf
- ijms-560636-S/Supporting_Materials/tm4_sds_stereo.eps
