# Supplementary material for: Structural Analysis and Dynamic Processes of the Transmembrane Segment Inside Different Micellar Environments—Implications for the TM4 Fragment of the Bilitranslocase Protein
Source: Int J Mol Sci. 2019 Aug 26;20(17):4172. doi: 10.3390/ijms20174172 (PMC6747479; doi:10.3390/ijms20174172)
Supplement: Supplementary file 1 [file ijms-20-04172-s001.zip › ijms-560636-S/literature.bib]

@article{perdih2012structural,
  title={Structural analysis of a peptide fragment of transmembrane transporter protein bilitranslocase},
  author={Perdih, Andrej and Choudhury, Amrita Roy and {\v{Z}}uperl, {\v{S}}pela and Sikorska, Emilia and Zhukov, Igor and Solmajer, Tom and Novi{\v{c}}, Marjana},
  journal={PLoS One},
  volume={7},
  number={6},
  pages={e38967},
  year={2012},
  publisher={Public Library of Science}
}

@article{choudhury2013structural,
  title={Structural elucidation of transmembrane transporter protein Bilitranslocase: Conformational analysis of the second transmembrane region TM2 by molecular dynamics and NMR spectroscopy},
  author={Choudhury, Amrita Roy and Perdih, Andrej and {\v{Z}}uperl, {\v{S}}pela and Sikorska, Emilia and Solmajer, Tom and Jurga, Stefan and Zhukov, Igor and Novi{\v{c}}, Marjana},
  journal={Biochimica et Biophysica Acta (BBA)- Biomembranes},
  volume={1828},
  number={11},
  pages={2609--2619},
  year={2013},
  publisher={Elsevier}
}

@article{choudhury2015structural,
  title={Structural model of the bilitranslocase transmembrane domain supported by NMR and FRET data},
  author={Choudhury, Amrita Roy and Sikorska, Emilia and van den Boom, Johannes and Bayer, Peter and Popenda, {\L}ukasz and Szutkowski, Kosma and Jurga, Stefan and Bonomi, Massimiliano and Sali, Andrej and Zhukov, Igor and others},
  journal={PLoS One},
  volume={10},
  number={8},
  pages={e0135455},
  year={2015},
  publisher={Public Library of Science}
}

@article{szutkowski2007proton,
  title={Proton chemical exchange in aqueous solutions of dodecylammonium chloride: Effects of micellar aggregation},
  author={Szutkowski, Kosma and Stilbs, Peter and Jurga, Stefan},
  journal={The Journal of Physical Chemistry C},
  volume={111},
  number={43},
  pages={15613--15619},
  year={2007},
  publisher={ACS Publications}
}

@article{carver1972general,
  title={A general two-site solution for the chemical exchange produced dependence of \textit{T}$_{2}$ upon the Carr-Purcell pulse separation},
  author={Carver, JP and Richards, RE},
  journal={Journal of Magnetic Resonance},
  volume={6},
  number={1},
  pages={89--105},
  year={1972},
  publisher={Elsevier}
}

@article{palmer2001nuclear,
  title={Nuclear magnetic resonance methods for quantifying microsecond-to-millisecond motions in biological macromolecules.},
  author={Palmer III, Artur G and Kroenke, Christopher D and Loria, J Patrick},
  journal={Methods in Enzymology},
  volume={339},
  pages={204--238},
  year={2001}
}

@article{tzakos2013novel,
  title={Novel oncology therapeutics: Targeted drug delivery for cancer},
  author={Tzakos, Andreas G and Briasoulis, Evangelos and Thalhammer, Theresia and J{\"a}ger, Walter and Apostolopoulos, Vasso},
  journal={Journal of Drug Delivery},
  volume={2013},
  year={2013},
  publisher={Hindawi Publishing Corporation}
}

@article{buxhofer2013tumor,
  title={Tumor-specific expression of organic anion-transporting polypeptides: transporters as novel targets for cancer therapy},
  author={Buxhofer-Ausch, Veronika and Secky, Lena and Wlcek, Katrin and Svoboda, Martin and Kounnis, Valentinos and Briasoulis, Evangelos and Tzakos, Andreas G and Jaeger, Walter and Thalhammer, Theresia},
  journal={Journal of Drug Delivery},
  volume={2013},
  year={2013},
  publisher={Hindawi Publishing Corporation}
}

@article{baker2010making,
  title={Making membrane proteins for structures: a trillion tiny tweaks},
  author={Baker, Monya},
  journal={Nature Methods},
  volume={7},
  number={6},
  pages={429--434},
  year={2010},
  publisher={Nature Publishing Group}
}

@article{passamonti2009bioavailability,
  title={Bioavailability of flavonoids: a review of their membrane transport and the function of bilitranslocase in animal and plant organisms},
  author={Passamonti, Sabina and Terdoslavich, Michela and Franca, Raffaella and Vanzo, Andreja and Tramer, Federica and Braidot, Enrico and Petrussa, Elisa and Vianello, Angelo},
  journal={Current Drug Metabolism},
  volume={10},
  number={4},
  pages={369--394},
  year={2009},
  publisher={Bentham Science Publishers}
}

@article{terdoslavich2012bilitranslocase,
  title={Bilitranslocase is involved in the uptake of bromosulfophthalein in rat and human liver},
  author={Terdoslavich, Michela and de Graaf, Inge AM and Proost, Johannes H and Cocolo, Alessandra and Passamonti, Sabina and Groothuis, Geny MM},
  journal={Drug Metabolism Letters},
  volume={6},
  number={3},
  pages={165--173},
  year={2012},
  publisher={Bentham Science Publishers}
}

@article{passamonti2005uptake,
  title={Uptake of bilirubin into HepG2 cells assayed by thermal lens spectroscopy},
  author={Passamonti, Sabina and Terdoslavich, Michela and Margon, Alja and Cocolo, Alessandra and Medic, Nevenka and Micali, Fulvio and Decorti, Giuliana and Franko, Mladen},
  journal={The FEBS Journal},
  volume={272},
  number={21},
  pages={5522--5535},
  year={2005},
  publisher={Wiley Online Library}
}

@article{montanic2013development,
  title={Development and characterization of a novel mAb against bilitranslocase-a new biomarker of renal carcinoma},
  author={Montanic, Sendi and Terdoslavich, Michela and Rajcevic, Uros and De Leo, Luigina and Curin Serbec, Vladka and Passamonti, Sabina},
  journal={Radiology and Oncology},
  volume={47},
  number={2},
  pages={128--137},
  year={2013}
}

@article{vzuperl2011experimental,
  title={Experimental determination and prediction of bilitranslocase transport activity},
  author={{\v{Z}}uperl, {\v{S}}pela and Fornasaro, Stefano and Novi{\v{c}}, Marjana and Passamonti, Sabina},
  journal={Analytica Chimica Acta},
  volume={705},
  number={1},
  pages={322--333},
  year={2011},
  publisher={Elsevier}
}

@article{battiston1998bilirubin,
  title={The bilirubin-binding motif of bilitranslocase and its relation to conserved motifs in ancient biliproteins},
  author={Battiston, Lucia and Passamonti, Sabina and Macagno, Annalisa and Sottocasa, Gian Luigi},
  journal={Biochemical and Biophysical Research Communications},
  volume={247},
  number={3},
  pages={687--692},
  year={1998},
  publisher={Elsevier}
}

@article{passamonti1998bilitranslocase,
  title={Bilitranslocase can exist in two metastable forms with different affinities for the substrates},
  author={Passamonti, Sabina and Battiston, Lucia and Sottocasa, Gian Luigi},
  journal={The FEBS Journal},
  volume={253},
  number={1},
  pages={84--90},
  year={1998},
  publisher={Wiley Online Library}
}

@article{karawajczyk2007properties,
  title={Properties of flavonoids influencing the binding to bilitranslocase investigated by neural network modelling},
  author={Karawajczyk, Anna and Drgan, Viktor and Medic, Nevenka and Oboh, Ganiyu and Passamonti, Sabina and Novi{\v{c}}, Marjana},
  journal={Biochemical Pharmacology},
  volume={73},
  number={2},
  pages={308--320},
  year={2007},
  publisher={Elsevier}
}

@article{passamonti2005characterization,
  title={Characterization of electrogenic bromosulfophthalein transport in carnation petal microsomes and its inhibition by antibodies against bilitranslocase},
  author={Passamonti, Sabina and Cocolo, Alessandra and Braidot, Enrico and Petrussa, Elisa and Peresson, Carlo and Medic, Nevenka and Macri, Francesco and Vianello, Angelo},
  journal={The FEBS Journal},
  volume={272},
  number={13},
  pages={3282--3296},
  year={2005},
  publisher={Wiley Online Library}
}

@article{maestro2009expression,
  title={Expression of bilitranslocase in the vascular endothelium and its function as a flavonoid transporter},
  author={Maestro, Alessandra and Terdoslavich, Michela and Vanzo, Andreja and Kuku, Adenike and Tramer, Federica and Nicolin, Vanessa and Micali, Fulvio and Decorti, Giuliana and Passamonti, Sabina},
  journal={Cardiovascular Research},
  volume={85},
  number={1},
  pages={175--183},
  year={2009},
  publisher={Oxford University Press}
}

@article{ziberna2012transport,
  title={Transport and bioactivity of cyanidin 3-glucoside into the vascular endothelium},
  author={Ziberna, Lovro and Tramer, Federica and Moze, Spela and Vrhovsek, Urska and Mattivi, Fulvio and Passamonti, Sabina},
  journal={Free Radical Biology and Medicine},
  volume={52},
  number={9},
  pages={1750--1759},
  year={2012},
  publisher={Elsevier}
}

@article{roy2009data,
  title={Data-driven model for the prediction of protein transmembrane regions},
  author={Roy Choudhury, A and Novi{\v{c}}, Marjana},
  journal={SAR and QSAR in Environmental Research},
  volume={20},
  number={7-8},
  pages={741--754},
  year={2009},
  publisher={Taylor \& Francis}
}

@article{pieper2013coordinating,
  title={Coordinating the impact of structural genomics on the human $\alpha$-helical transmembrane proteome},
  author={Pieper, Ursula and Schlessinger, Avner and Kloppmann, Edda and Chang, Geoffrey A and Chou, James J and Dumont, Mark E and Fox, Brian G and Fromme, Petra and Hendrickson, Wayne A and Malkowski, Michael G and Rees, Douglas C and Stokes, David L and Stowell, Michael H B and Wiener, Michael B and Rost, Burkhard and Stroud, Robert M and Stevens, Raymond C and Sali, Andrej},
  journal={Nature Structural and Molecular Biology},
  volume={20},
  number={2},
  pages={135--138},
  year={2013},
  publisher={Nature Research}
}

@article{vashisth2013conformational,
  title={Conformational dynamics of a regulator of G-protein signaling protein reveals a mechanism of allosteric inhibition by a small molecule},
  author={Vashisth, Harish and Storaska, Andrew J and Neubig, Richard R and Brooks III, Charles L},
  journal={ACS Chemical Biology},
  volume={8},
  number={12},
  pages={2778--2784},
  year={2013},
  publisher={ACS Publications}
}

@article{schmidpeter2014molecular,
  title={Molecular determinants of a regulatory prolyl isomerization in the signal adapter protein c-CrkII},
  author={Schmidpeter, Philipp AM and Schmid, Franz X},
  journal={ACS Chemical Biology},
  volume={9},
  number={5},
  pages={1145--1152},
  year={2014},
  publisher={ACS Publications}
}

@article{carpenter2008overcoming,
  title={Overcoming the challenges of membrane protein crystallography},
  author={Carpenter, Elisabeth P and Beis, Konstantinos and Cameron, Alexander D and Iwata, So},
  journal={Current Opinion in Structural Biology},
  volume={18},
  number={5},
  pages={581--586},
  year={2008},
  publisher={Elsevier}
}

@article{nugent2012membrane,
  title={Membrane protein structural bioinformatics},
  author={Nugent, Timothy and Jones, David T},
  journal={Journal of Structural Biology},
  volume={179},
  number={3},
  pages={327--337},
  year={2012},
  publisher={Elsevier}
}

@article{scotti2015contin,
  title={The CONTIN algorithm and its application to determine the size distribution of microgel suspensions},
  author={Scotti, A and Liu, W and Hyatt, JS and Herman, ES and Choi, HS and Kim, JW and Lyon, LA and Gasser, U and Fernandez-Nieves, A},
  journal={The Journal of Chemical Physics},
  volume={142},
  number={23},
  pages={234905},
  year={2015},
  publisher={AIP Publishing}
}

@article{koradi1996molmol,
  title={MOLMOL: a program for display and analysis of macromolecular structures},
  author={Koradi, Reto and Billeter, Martin and W{\"u}thrich, Kurt},
  journal={Journal of Molecular Graphics},
  volume={14},
  number={1},
  pages={51--55},
  year={1996},
  publisher={Elsevier}
}

@article{wishart19951,
  title={$^{1}$H, $^{13}$C and $^{15}$N chemical shift referencing in biomolecular NMR},
  author={Wishart, David S and Bigam, Colin G and Yao, Jian and Abildgaard, Frits and Dyson, H Jane and Oldfield, Eric and Markley, John L and Sykes, Brian D},
  journal={Journal of Biomolecular NMR},
  volume={6},
  number={2},
  pages={135--140},
  year={1995},
  publisher={Springer}
}

@article{delaglio1995nmrpipe,
  title={NMRPipe: a multidimensional spectral processing system based on UNIX pipes},
  author={Delaglio, Frank and Grzesiek, Stephan and Vuister, Geerten W and Zhu, Guang and Pfeifer, John and Bax, AD},
  journal={Journal of Biomolecular NMR},
  volume={6},
  number={3},
  pages={277--293},
  year={1995},
  publisher={Springer}
}

@article{pettersen2004ucsf,
  title={UCSF Chimera -— a visualization system for exploratory research and analysis},
  author={Pettersen, Eric F and Goddard, Thomas D and Huang, Conrad C and Couch, Gregory S and Greenblatt, Daniel M and Meng, Elaine C and Ferrin, Thomas E},
  journal={Journal of Computational Chemistry},
  volume={25},
  number={13},
  pages={1605--1612},
  year={2004},
  publisher={Wiley Online Library}
}

@article{hwang1995water,
  title={Water suppression that works. Excitation sculpting using arbitrary wave-forms and pulsed-field gradients},
  author={Hwang, Tsang-Lin and Shaka, AJ},
  journal={Journal of Magnetic Resonance, Series A},
  volume={112},
  number={2},
  pages={275--279},
  year={1995},
  publisher={Elsevier}
}

@article{lee2014nmrfam,
  title={NMRFAM-SPARKY: enhanced software for biomolecular NMR spectroscopy},
  author={Lee, Woonghee and Tonelli, Marco and Markley, John L},
  journal={Bioinformatics},
  volume={31},
  number={8},
  pages={1325--1327},
  year={2014},
  publisher={Oxford University Press}
}

@article{nilsson2004improving,
  title={Improving pulse sequences for 3D diffusion-ordered NMR spectroscopy: 2DJ-IDOSY},
  author={Nilsson, Mathias and Gil, Ana M and Delgadillo, Ivonne and Morris, Gareth A},
  journal={Analytical Chemistry},
  volume={76},
  number={18},
  pages={5418--5422},
  year={2004},
  publisher={ACS Publications}
}

@article{wu1995improved,
  title={An improved diffusion-ordered spectroscopy experiment incorporating bipolar-gradient pulses},
  author={Wu, DH and Chen, AD and Johnson, Ch S},
  journal={Journal of Magnetic Resonance, Series A},
  volume={115},
  number={2},
  pages={260--264},
  year={1995},
  publisher={Elsevier}
}

@article{stejskal1965spin,
  title={Spin diffusion measurements: spin echoes in the presence of a time-dependent field gradient},
  author={Stejskal, Edward O and Tanner, John E},
  journal={The Journal of Chemical Physics},
  volume={42},
  number={1},
  pages={288--292},
  year={1965},
  publisher={AIP}
}

@article{farrow1994backbone,
  title={Backbone dynamics of a free and a phosphopeptide-complexed Src homology 2 domain studied by $^{15}$N NMR relaxation},
  author={Farrow, Neil A and Muhandiram, Ranjith and Singer, Alex U and Pascal, Steven M and Kay, Cyril M and Gish, Gerry and Shoelson, Steven E and Pawson, Tony and Forman-Kay, Julie D and Kay, Lewis E},
  journal={Biochemistry},
  volume={33},
  number={19},
  pages={5984--6003},
  year={1994},
  publisher={ACS Publications}
}

@article{kay1992pulse,
  title={Pulse sequences for removal of the effects of cross correlation between dipolar and chemical-shift anisotropy relaxation mechanisms on the measurement of heteronuclear \textit{T}$_{1}$ and \textit{T}$_{2}$ values in proteins},
  author={Kay, Lewis E and Nicholson, Linda K and Delaglio, Frank and Bax, Ad and Torchia, Denis A},
  journal={Journal of Magnetic Resonance},
  volume={97},
  number={2},
  pages={359--375},
  year={1992},
  publisher={Elsevier}
}

@article{case2006amber,
  title={AMBER 9},
  author={Case, David A and Darden, Tom and Cheatham III, Thomas E and Simmerling, Carlos and Wang, Junmei and Duke, Robert E and Luo, Ray and Merz, Kenneth M and Pearlman, David A and Crowley, Mike and Walker, Ross and Zhang, Wei and Hayik, Seth and Roitberg, Adrian and Seabra, Gustavo and Wong, Kim and Paesani, Francesco and Wu, Xiongwu and Brozell, Scott and Tsui, Vickie and Gohlke, Holger and Yang, Lijiang and Tan, Chunhu and Mongan, John and Hornak, Viktor and Cui, Guanglei and Beroza, Paul and Mathews, David H and Schafmeister, Christian and Ross, Wilson S and Kollman, Peter A},
  journal={University of California, San Francisco},
  volume={},
  year={2006}
}

@article{case2014amber,
  title={AMBER 14, 2014},
  author={Case, David A and Babin, V and Berryman, Josh and Betz, R M and Cai, Q and Cerutti, D S and Cheatham III, Thomas E and Darden, Tom A and Duke, Robert E an Gohlke, H and Goetz, A W and Gusarov, S and Homeyer, N and Janowski, P and Kaus, J and Kolossvary, I and Kovalenko, A and Lee, T S and LeGrand, S and Luchko, T and Luo, R and Madej, B and Merz, K M and Paesani, F and Roe, D R and Roitberg, A and Sagui, C and Salomon-Ferrer, R and Seabra, G and Simmerling, Carlos L and Smith, W and Swails, J and Walker, Ross S and Wang, J and Wolf, R M and Wu, Xiongwu and Kollman, Peter A},
  journal={University of California, San Francisco},
  volume={},
  year={2014}
}

@article{humphrey1996vmd,
  title={VMD: visual molecular dynamics},
  author={Humphrey, William and Dalke, Andrew and Schulten, Klaus},
  journal={Journal of Molecular Graphics},
  volume={14},
  number={1},
  pages={33--38},
  year={1996},
  publisher={Elsevier}
}

@article{choudhury2015predbetatm,
  title={Pred$\beta$TM: a novel $\beta$-transmembrane region prediction algorithm},
  author={Choudhury, Amrita Roy and Novi{\v{c}}, Marjana},
  journal={PLoS One},
  volume={10},
  number={12},
  pages={e0145564},
  year={2015},
  publisher={Public Library of Science}
}

@article{hofmann1993tmbase,
  title={TMbase-A database of membrane spanning proteins segments},
  author={Hofmann, KAWS},
  journal={Biol. Chem. Hoppe-Seyler},
  volume={374},
  pages={166},
  year={1993}
}

@article{claros1994toppred,
  title={TopPred II: an improved software for membrane protein structure predictions},
  author={Claros, Manuel G and von Heijne, Gunnar},
  journal={Bioinformatics},
  volume={10},
  number={6},
  pages={685--686},
  year={1994},
  publisher={Oxford University Press}
}

@article{hirokawa1998sosui,
  title={SOSUI: classification and secondary structure prediction system for membrane proteins.},
  author={Hirokawa, Takatsug and Boon-Chieng, Seah and Mitaku, Shigeki},
  journal={Bioinformatics (Oxford, England)},
  volume={14},
  number={4},
  pages={378--379},
  year={1998}
}

@article{pasquier1999novel,
  title={A novel method for predicting transmembrane segments in proteins based on a statistical analysis of the SwissProt database: the PRED-TMR algorithm},
  author={Pasquier, Claude and Promponas, VJ and Palaios, GA and Hamodrakas, JS and Hamodrakas, SJ},
  journal={Protein Engineering},
  volume={12},
  number={5},
  pages={381--385},
  year={1999},
  publisher={Oxford University Press}
}

@article{krogh2001predicting,
  title={Predicting transmembrane protein topology with a hidden Markov model: application to complete genomes},
  author={Krogh, Anders and Larsson, Bjo{\`E}rn and von Heijne, Gunnar and Sonnhammer, Erik LL},
  journal={Journal of Molecular Biology},
  volume={305},
  number={3},
  pages={567--580},
  year={2001},
  publisher={Elsevier}
}

@article{tusnady2001hmmtop,
  title={The HMMTOP transmembrane topology prediction server},
  author={Tusnady, Gabor E and Simon, Istvan},
  journal={Bioinformatics},
  volume={17},
  number={9},
  pages={849--850},
  year={2001},
  publisher={Oxford University Press}
}

@article{kall2004combined,
  title={A combined transmembrane topology and signal peptide prediction method},
  author={K{\"a}ll, Lukas and Krogh, Anders and Sonnhammer, Erik LL},
  journal={Journal of Molecular Biology},
  volume={338},
  number={5},
  pages={1027--1036},
  year={2004},
  publisher={Elsevier}
}

@article{yuan2004svmtm,
  title={SVMtm: support vector machines to predict transmembrane segments},
  author={Yuan, Zheng and Mattick, John S and Teasdale, Rohan D},
  journal={Journal of Computational Chemistry},
  volume={25},
  number={5},
  pages={632--636},
  year={2004},
  publisher={Wiley Online Library}
}

@article{cserzo2004tm,
  title={TM or not TM: transmembrane protein prediction with low false positive rate using DAS-TMfilter},
  author={Cserzo, Miklos and Eisenhaber, Frank and Eisenhaber, Birgit and Simon, Istvan},
  journal={Bioinformatics},
  volume={20},
  number={1},
  pages={136--137},
  year={2004},
  publisher={Oxford University Press}
}

@article{jones2007improving,
  title={Improving the accuracy of transmembrane protein topology prediction using evolutionary information},
  author={Jones, David T},
  journal={Bioinformatics},
  volume={23},
  number={5},
  pages={538--544},
  year={2007},
  publisher={Oxford University Press}
}

@article{bernsel2008prediction,
  title={Prediction of membrane-protein topology from first principles},
  author={Bernsel, Andreas and Viklund, H{\aa}kan and Falk, Jenny and Lindahl, Erik and von Heijne, Gunnar and Elofsson, Arne},
  journal={Proceedings of the National Academy of Sciences},
  volume={105},
  number={20},
  pages={7177--7181},
  year={2008},
  publisher={National Acad Sciences}
}

@article{shen2008membrain,
  title={MemBrain: improving the accuracy of predicting transmembrane helices},
  author={Shen, Hongbin and Chou, James J},
  journal={PLoS One},
  volume={3},
  number={6},
  pages={e2399},
  year={2008},
  publisher={Public Library of Science}
}

@article{reynolds2008transmembrane,
  title={Transmembrane topology and signal peptide prediction using dynamic bayesian networks},
  author={Reynolds, Sheila M and K{\"a}ll, Lukas and Riffle, Michael E and Bilmes, Jeff A and Noble, William Stafford},
  journal={PLoS Computational Biology},
  volume={4},
  number={11},
  pages={e1000213},
  year={2008},
  publisher={Public Library of Science}
}

@article{viklund2008method,
  title={A method that improves topology prediction for transmembrane proteins by using two-track ANN-based preference scores and an improved topological grammar},
  author={Viklund, H{\aa}kan and Elofsson, Arne},
  journal={Bioinformatics},
  volume={24},
  pages={1662--1668},
  year={2008}
}

@article{bernsel2009topcons,
  title={TOPCONS: consensus prediction of membrane protein topology},
  author={Bernsel, Andreas and Viklund, H{\aa}kan and Hennerdal, Aron and Elofsson, Arne},
  journal={Nucleic Acids Research},
  volume={37},
  number={suppl\_2},
  pages={W465--W468},
  year={2009},
  publisher={Oxford University Press}
}

@article{brooks2009charmm,
  title={CHARMM: the biomolecular simulation program},
  author={Brooks, Bernard R and Brooks III, Charles L and MacKerell Jr., Alexander D and Nilsson, Lennart and Petrella, Robert J and Roux, Beno{\^\i}t and Won, Youngdo and Archontis, Georgios and Bartels, Christian and Boresch, Stefan and Caflisch, A and Caves, L and Cui, Q and Dinner, A R and Feig, M and Fischer, S and Gao, J and Hodoscek, M and Im, W and Kuczera, K and Lazaridis, T and Ma, J and Ovchinnikov, V and Paci, E and Pastor, R W and Post, C B and Pu, J Z and Schaefer, M and Tidor, B and Venable, R M and Woodcock, H L and Wu, X and Yang, W and York, D M and Karplus, M},
  journal={Journal of Computational Chemistry},
  volume={30},
  number={10},
  pages={1545--1614},
  year={2009},
  publisher={Wiley Online Library}
}

@article{mackerell1998j,
  title={All-atom empirical potential for molecular modeling and dynamics studies of proteins},
  author={MacKerell Jr, AD and Bashford, D and Bellott, M and Dunbrack Jr, RL and Evanseck, JD and Field, MJ and Fischer, S and Gao, J and Guo, H and Ha, S and others},
  journal={The Journal of Physical Chemistry B},
  volume={102},
  pages={3586},
  year={1998}
}

@article{klauda2010update,
  title={Update of the CHARMM all-atom additive force field for lipids: validation on six lipid types},
  author={Klauda, Jeffery B and Venable, Richard M and Freites, J Alfredo and O’Connor, Joseph W and Tobias, Douglas J and Mondragon-Ramirez, Carlos and Vorobyov, Igor and MacKerell Jr, Alexander D and Pastor, Richard W},
  journal={The Journal of Physical Chemistry B},
  volume={114},
  number={23},
  pages={7830--7843},
  year={2010},
  publisher={ACS Publications}
}

@article{li2007uniformly,
  title={Uniformly aligned full-length membrane proteins in liquid crystalline bilayers for structural characterization},
  author={Li, Conggang and Gao, Philip and Qin, Huajun and Chase, Rose and Gor'kov, Peter L and Brey, William W and Cross, Timothy A},
  journal={Journal of the American Chemical Society},
  volume={129},
  number={17},
  pages={5304--5305},
  year={2007},
  publisher={ACS Publications}
}

@article{jo2008charmm,
  title={CHARMM-GUI: a web-based graphical user interface for CHARMM},
  author={Jo, Sunhwan and Kim, Taehoon and Iyer, Vidyashankara G and Im, Wonpil},
  journal={Journal of Computational Chemistry},
  volume={29},
  number={11},
  pages={1859--1865},
  year={2008},
  publisher={Wiley Online Library}
}

@article{zidar2009liquid,
  title={Liquid-ordered phase formation in cholesterol/sphingomyelin bilayers: all-atom molecular dynamics simulations},
  author={Zidar, Jernej and Merzel, Franci and Hodošček, Milan and Rebolj, Katja and Sepcic, Kristina and Macek, Peter and Janežič, Dušanka},
  journal={The Journal of Physical Chemistry B},
  volume={113},
  number={48},
  pages={15795--15802},
  year={2009},
  publisher={ACS Publications}
}

@article{frishman1995knowledge,
  title={Knowledge-based protein secondary structure assignment},
  author={Frishman, Dmitrij and Argos, Patrick},
  journal={Proteins: Structure, Function, and Bioinformatics},
  volume={23},
  number={4},
  pages={566--579},
  year={1995},
  publisher={Wiley Online Library}
}

@article{racine2006gnuplot,
  title={gnuplot 4.0: a portable interactive plotting utility},
  author={Racine, Jeff},
  journal={Journal of Applied Econometrics},
  volume={21},
  number={1},
  pages={133--141},
  year={2006},
  publisher={Wiley Online Library}
}

@article{sreerama2000estimation,
  title={Estimation of protein secondary structure from circular dichroism spectra: comparison of CONTIN, SELCON, and CDSSTR methods with an expanded reference set},
  author={Sreerama, Narasimha and Woody, Robert W},
  journal={Analytical Biochemistry},
  volume={287},
  number={2},
  pages={252--260},
  year={2000},
  publisher={Elsevier}
}

@article{wuthrich1986nmr,
  title={NMR with Proteins and Nucleic Acids},
  author={W{\"u}thrich, Kurt},
  journal={Europhysics News},
  volume={17},
  number={1},
  pages={11--13},
  year={1986},
  publisher={EDP Sciences}
}

@article{luo1997mechanism,
  title={Mechanism of helix induction by trifluoroethanol: a framework for extrapolating the helix-forming properties of peptides from trifluoroethanol/water mixtures back to water},
  author={Luo, Peizhi and Baldwin, Robert L},
  journal={Biochemistry},
  volume={36},
  number={27},
  pages={8413--8421},
  year={1997},
  publisher={ACS Publications}
}

@article{sharma200013c,
  title={$^{13}$C NMR chemical shifts can predict disulfide bond formation},
  author={Sharma, Deepak and Rajarathnam, Krishna},
  journal={Journal of Biomolecular NMR},
  volume={18},
  number={2},
  pages={165--171},
  year={2000},
  publisher={Springer}
}

@article{shen2010prediction,
  title={Prediction of Xaa-Pro peptide bond conformation from sequence and chemical shifts},
  author={Shen, Yang and Bax, Ad},
  journal={Journal of Biomolecular NMR},
  volume={46},
  number={3},
  pages={199--204},
  year={2010},
  publisher={Springer}
}

@article{hsu2003nmr,
  title={NMR study of Mersacidin and lipid II interaction in dodecylphosphocholine micelles},
  author={Hsu, Shang-Te D and Breukink, Eefjan and Bierbaum, Gabriele and Sahl, Hans-Georg and de Kruijff, Ben and Kaptein, Rob and van Nuland, Nico AJ and Bonvin, Alexandre MJJ},
  journal={Journal of Biological Chemistry},
  volume={278},
  number={15},
  pages={13110--13117},
  year={2003},
  publisher={ASBMB}
}

@article{vriend1990if,
  title={WHAT IF: a molecular modeling and drug design program},
  author={Vriend, Gert},
  journal={Journal of Molecular Graphics},
  volume={8},
  number={1},
  pages={52--56},
  year={1990},
  publisher={Elsevier}
}

@article{beswick1998dodecylphosphocholine,
  title={Dodecylphosphocholine micelles as a membrane-like environment: new results from NMR relaxation and paramagnetic relaxation enhancement analysis},
  author={Beswick, Veronica and Guerois, Raphael and Cordier-Ochsenbein, Francoise and Coic, Yves-Marie and Huynh-Dinh, Tam and Tostain, Jean and Noel, Jean-Pierre and Sanson, Alain and Neumann, J-M},
  journal={European Biophysics Journal},
  volume={28},
  number={1},
  pages={48--58},
  year={1998},
  publisher={Springer}
}

@article{shen2015protein,
  title={Protein structural information derived from NMR chemical shift with the neural network program TALOS-N},
  author={Shen, Yang and Bax, Ad},
  journal={Artificial Neural Networks},
  pages={17--32},
  year={2015},
  publisher={Springer}
}

@article{kallick1995use,
  title={The use of dodecylphosphocholine micelles in solution NMR},
  author={Kallick, Deborah A and Tessmer, Michael R and Watts, Charles R and Li, Ching-Yuan},
  journal={Journal of Magnetic Resonance, Series B},
  volume={109},
  number={1},
  pages={60--65},
  year={1995},
  publisher={Elsevier}
}

@article{lee1973measurement,
  title={Measurement of fast lateral diffusion of lipids in vesicles and in biological membranes by proton nuclear magnetic resonance},
  author={Lee, AG and Birdsall, NJM and Metcalfe, JC},
  journal={Biochemistry},
  volume={12},
  number={8},
  pages={1650--1659},
  year={1973},
  publisher={ACS Publications}
}

%hydrophobic stabilization

@article{baldwin1986temperature,
  title={Temperature dependence of the hydrophobic interaction in protein folding},
  author={Baldwin, Robert L},
  journal={Proceedings of the National Academy of Sciences},
  volume={83},
  number={21},
  pages={8069--8072},
  year={1986},
  publisher={National Acad Sciences}
}

@article{mu2007effects,
  title={Effects of hydrophobic and dipole-dipole interactions on the conformational transitions of a model polypeptide},
  author={Mu, Yan and Gao, Yi Qin},
  journal={The Journal of Chemical Physics},
  volume={127},
  number={10},
  pages={09B604},
  year={2007},
  publisher={AIP}
}

@article{cameron2001nmr,
  title={NMR diffusion spectroscopy as a measure of host- guest complex association constants and as a probe of complex size},
  author={Cameron, Kenneth S and Fielding, Lee},
  journal={The Journal of Organic Chemistry},
  volume={66},
  number={21},
  pages={6891--6895},
  year={2001},
  publisher={ACS Publications}
}

@article{stilbs1987fourier,
  title={Fourier transform pulsed-gradient spin-echo studies of molecular diffusion},
  author={Stilbs, Peter},
  journal={Progress in nuclear magnetic resonance spectroscopy},
  volume={19},
  number={1},
  pages={1--45},
  year={1987},
  publisher={Elsevier}
}

%BTL simulations
@article{venko2017computational,
  title={Computational approaches for revealing the structure of membrane transporters: case study on bilitranslocase},
  author={Venko, Katja and Choudhury, A Roy and Novi{\v{c}}, Marjana},
  journal={Computational and Structural Biotechnology Journal},
  volume={15},
  pages={232--242},
  year={2017},
  publisher={Elsevier}
}

%SDS mean aggregation number Na=55

@article{turro1978luminescent,
  title={Luminescent probes for detergent solutions. A simple procedure for determination of the mean aggregation number of micelles},
  author={Turro, Nicholas J and Yekta, Ahmad},
  journal={Journal of the American Chemical Society},
  volume={100},
  number={18},
  pages={5951--5952},
  year={1978},
  publisher={ACS Publications}
}

%DPPC stability

@article{nieh2005spontaneously,
  title={Spontaneously formed unilamellar vesicles with path-dependent size distribution},
  author={Nieh, Mu-Ping and Raghunathan, Velayudhan A and Kline, Steve R and Harroun, Thad A and Huang, Chien-Yueh and Pencer, Jeremy and Katsaras, John},
  journal={Langmuir},
  volume={21},
  number={15},
  pages={6656--6661},
  year={2005},
  publisher={ACS Publications}
}

%hydrophobic interactions and proteins

@incollection{privalov1988stability,
  title={Stability of protein structure and hydrophobic interaction},
  author={Privalov, Peter L and Gill, Stanley J},
  booktitle={Advances in Protein Chemistry},
  volume={39},
  pages={191--234},
  year={1988},
  publisher={Elsevier}
}

%SDS hydrophobic micro-environment
@article{nowick1993molecular,
  title={Molecular recognition in micelles: the roles of hydrogen bonding and hydrophobicity in adenine-thymine base-pairing in SDS micelles},
  author={Nowick, James S and Chen, Jenny S and Noronha, Glenn},
  journal={Journal of the American Chemical Society},
  volume={115},
  number={17},
  pages={7636--7644},
  year={1993},
  publisher={ACS Publications}
}

%peptides in DPC and SDS
@article{van1993nmr,
  title={NMR and circular dichroism studies of the lantibiotic nisin in non-aqueous environments},
  author={van den Hooven, Henno W and Fogolari, Federico and Rollema, Harry S and Konings, Ruud NH and Hilbers, Cornelis W and van de Ven, Frank JM},
  journal={FEBS letters},
  volume={319},
  number={1-2},
  pages={189--194},
  year={1993},
  publisher={Wiley Online Library}
}

@article{sikorska2016thermodynamics,
  title={Thermodynamics, size, and dynamics of zwitterionic dodecylphosphocholine and anionic sodium dodecyl sulfate mixed micelles},
  author={Sikorska, Emilia and Wyrzykowski, Dariusz and Szutkowski, Kosma and Greber, Katarzyna and Lubecka, Emilia A and Zhukov, Igor},
  journal={Journal of Thermal Analysis and Calorimetry},
  volume={123},
  number={1},
  pages={511--523},
  year={2016},
  publisher={Springer}
}

@article{ruprecht2014structures,
  title={Structures of yeast mitochondrial ADP/ATP carriers support a domain-based alternating-access transport mechanism},
  author={Ruprecht, Jonathan J and Hellawell, Alex M and Harding, Marilyn and Crichton, Paul G and McCoy, Airlie J and Kunji, Edmund RS},
  journal={Proceedings of the National Academy of Sciences},
  volume={111},
  number={4},
  pages={E426--E434},
  year={2014},
  publisher={National Acad Sciences}
}

@article{page2008transmembrane,
  title={Transmembrane helix uniformity examined by spectral mapping of torsion angles},
  author={Page, Richard C and Kim, Sanguk and Cross, Timothy A},
  journal={Structure},
  volume={16},
  number={5},
  pages={787--797},
  year={2008},
  publisher={Elsevier}
}

@article{guntert2015combined,
  title={Combined automated NOE assignment and structure calculation with CYANA},
  author={G{\"u}ntert, Peter and Buchner, Lena},
  journal={Journal of Biomolecular NMR},
  volume={62},
  number={4},
  pages={453--471},
  year={2015},
  publisher={Springer}
}

@article{kholodenko1995generalized,
  title={Generalized Stokes-Einstein equation for spherical particle suspensions},
  author={Kholodenko, Arkady L and Douglas, Jack F},
  journal={Physical Review E},
  volume={51},
  number={2},
  pages={1081},
  year={1995},
  publisher={APS}
}

@article{jafari2017insight,
  title={Insight into the interactions, residue snorkeling, and membrane disordering potency of a single antimicrobial peptide into different lipid bilayers},
  author={Jafari, Majid and Mehrnejad, Faramarz and Doustdar, Farahnoosh},
  journal={PLoS One},
  volume={12},
  number={11},
  pages={e0187216},
  year={2017},
  publisher={Public Library of Science}
}

@article{langham2007comparison,
  title={Comparison of interactions between beta-hairpin decapeptides and SDS/DPC micelles from experimental and simulation data},
  author={Langham, Allison A and Waring, Alan J and Kaznessis, YN},
  journal={BMC Biochemistry},
  volume={8},
  number={1},
  pages={11},
  year={2007},
  publisher={BioMed Central}
}

@article{zhou2013modeling,
  title={Modeling the membrane environment has implications for membrane protein structure and function: influenza A M2 protein},
  author={Zhou, Huan-Xiang and Cross, Timothy A},
  journal={Protein Science},
  volume={22},
  number={4},
  pages={381--394},
  year={2013},
  publisher={Wiley Online Library}
}

@article{chipot2018perturbations,
  title={Perturbations of native membrane protein structure in alkyl phosphocholine detergents: a critical assessment of NMR and biophysical studies},
  author={Chipot, Christophe and Dehez, Francois and Schnell, Jason R and Zitzmann, Nicole and Pebay-Peyroula, Eva and Catoire, Laurent J and Miroux, Bruno and Kunji, Edmund RS and Veglia, Gianluigi and Cross, Timothy A and others},
  journal={Chemical Reviews},
  volume={118},
  number={7},
  pages={3559--3607},
  year={2018},
  publisher={ACS Publications}
}

@book{cantor1980biophysical,
  title={Biophysical Chemistry, part 2: Techniques for the study of biological structure and function, part 2},
  author={Cantor, Charles R and Schimmel, Paul R},
  year={1980},
  publisher={San Francisco (CA): Freeman}
}

@article{chou2004characterization,
  title={Characterization of phospholipid mixed micelles by translational diffusion},
  author={Chou, James J and Baber, James L and Bax, Ad},
  journal={Journal of Biomolecular NMR},
  volume={29},
  number={3},
  pages={299--308},
  year={2004},
  publisher={Springer}
}

@article{nogales1995structure,
  title={On the structure of bilirubin in solution},
  author={Nogales, Daniel and Lightner, David A},
  journal={Journal of Biological Chemistry},
  volume={270},
  number={1},
  pages={73--77},
  year={1995},
  publisher={ASBMB}
}

@article{xie1993bilirubin,
  title={Bilirubin conformation and intramolecular steric buttressing. C(10)-\textit{gem}-dimethyl effect},
  author={Xie, Meiqiang and Holmes, Darren L and Lightner, David A},
  journal={Tetrahedron},
  volume={49},
  number={41},
  pages={9235--9250},
  year={1993},
  publisher={Elsevier}
}

%CD artifacts
@article{CDsreerama2004analysis,
  title={On the analysis of membrane protein circular dichroism spectra},
  author={Sreerama, Narasimha and Woody, Robert W},
  journal={Protein Science},
  volume={13},
  number={1},
  pages={100--112},
  year={2004},
  publisher={Wiley Online Library}
}

@article{CDmiles2016circular,
  title={Circular dichroism spectroscopy of membrane proteins},
  author={Miles, Andrew J and Wallace, Bonnie A},
  journal={Chemical Society Reviews},
  volume={45},
  number={18},
  pages={4859--4872},
  year={2016},
  publisher={Royal Society of Chemistry}
}
