# Supplementary material for: Structural Analysis and Dynamic Processes of the Transmembrane Segment Inside Different Micellar Environments—Implications for the TM4 Fragment of the Bilitranslocase Protein
Source: Int J Mol Sci. 2019 Aug 26;20(17):4172. doi: 10.3390/ijms20174172 (PMC6747479; doi:10.3390/ijms20174172)
Supplement: Supplementary file 1 [file ijms-20-04172-s001.zip › ijms-560636-S/manuscript.aux]

\relax 
\providecommand\hyper@newdestlabel[2]{}
\bibstyle{Definitions/mdpi}
\providecommand\HyperFirstAtBeginDocument{\AtBeginDocument}
\HyperFirstAtBeginDocument{\ifx\hyper@anchor\@undefined
\global\let\oldcontentsline\contentsline
\gdef\contentsline#1#2#3#4{\oldcontentsline{#1}{#2}{#3}}
\global\let\oldnewlabel\newlabel
\gdef\newlabel#1#2{\newlabelxx{#1}#2}
\gdef\newlabelxx#1#2#3#4#5#6{\oldnewlabel{#1}{{#2}{#3}}}
\AtEndDocument{\ifx\hyper@anchor\@undefined
\let\contentsline\oldcontentsline
\let\newlabel\oldnewlabel
\fi}
\fi}
\global\let\hyper@last\relax 
\gdef\HyperFirstAtBeginDocument#1{#1}
\providecommand\HyField@AuxAddToFields[1]{}
\providecommand\HyField@AuxAddToCoFields[2]{}
\citation{brooks2009charmm}
\citation{perdih2012structural,choudhury2013structural}
\citation{roy2009data}
\citation{mackerell1998j,klauda2010update}
\citation{li2007uniformly}
\citation{perdih2012structural,choudhury2013structural}
\citation{sreerama2000estimation}
\@writefile{toc}{\contentsline {section}{\numberline {S1}Supporting Information}{1}{section.1}}
\@writefile{toc}{\contentsline {subsection}{\numberline {S1}Molecular dynamics simulation of the predicted BTL transmembrane $\alpha $-helix TM4 and TM4A in the DPPC membrane for the initial stability assessment}{1}{subsection.1.1}}
\@writefile{toc}{\contentsline {subsection}{\numberline {S2}Circular Dichroism spectroscopy of TM4 transmembrane fragment in DPC and SDS micellar environments}{1}{subsection.1.2}}
\citation{farrow1994backbone}
\citation{carver1972general}
\citation{szutkowski2007proton}
\@writefile{toc}{\contentsline {subsection}{\numberline {S3}Carver-Richards model for two exchangeable sites from $^{31}$P relaxation measurements}{2}{subsection.1.3}}
\newlabel{CR model}{{S3}{2}{Carver-Richards model for two exchangeable sites from $^{31}$P relaxation measurements}{subsection.1.3}{}}
\citation{choudhury2015predbetatm}
\citation{choudhury2015predbetatm}
\@writefile{lot}{\contentsline {table}{\numberline {S1}{\ignorespaces The comparison of predictions of transmembrane regions of bilitranslocase using Pred$\alpha $TM algorithm \cite  {choudhury2015predbetatm} with other algorithms.\relax }}{4}{table.caption.1}}
\providecommand*\caption@xref[2]{\@setref\relax\@undefined{#1}}
\newlabel{tm4_prediction_TM_regions}{{S1}{4}{The comparison of predictions of transmembrane regions of bilitranslocase using Pred$\alpha $TM algorithm \cite {choudhury2015predbetatm} with other algorithms.\relax }{table.caption.1}{}}
\citation{perdih2012structural,choudhury2013structural,jo2008charmm}
\citation{perdih2012structural,choudhury2013structural,jo2008charmm}
\@writefile{lot}{\contentsline {table}{\numberline {S2}{\ignorespaces The values of force constants (kcal/mol/\r A$^{2}$) used during the equilibration of the TM4 and TM4A helices in the DPPC membrane \cite  {perdih2012structural, choudhury2013structural, jo2008charmm}.\relax }}{5}{table.caption.2}}
\newlabel{tm4_md_equilibration_constants}{{S2}{5}{The values of force constants (kcal/mol/\AA $^{2}$) used during the equilibration of the TM4 and TM4A helices in the DPPC membrane \cite {perdih2012structural, choudhury2013structural, jo2008charmm}.\relax }{table.caption.2}{}}
\citation{vriend1990if}
\@writefile{lot}{\contentsline {table}{\numberline {S3}{\ignorespaces {Structural statistics of distance constraints used for evaluation of the TM4 fragment in SDS and DPC micelle.} NMR restraints and structural statistics for the ensemble of 20 lowest-energy structures of TM4 fragment in SDS-$d_{25}$ and DPC-$d_{38}$ surfactants.\relax }}{6}{table.caption.3}}
\newlabel{tm4_sds_dpc_noesy}{{S3}{6}{{Structural statistics of distance constraints used for evaluation of the TM4 fragment in SDS and DPC micelle.} NMR restraints and structural statistics for the ensemble of 20 lowest-energy structures of TM4 fragment in SDS-$d_{25}$ and DPC-$d_{38}$ surfactants.\relax }{table.caption.3}{}}
\@writefile{lot}{\contentsline {table}{\numberline {S4}{\ignorespaces Diffusion measurements were performed on $^{1}$H, $^{2}$H and $^{31}$P isotopes at 303 K.\relax }}{7}{table.caption.4}}
\newlabel{tm4_sds_dpc_Rh}{{S4}{7}{Diffusion measurements were performed on $^{1}$H, $^{2}$H and $^{31}$P isotopes at 303 K.\relax }{table.caption.4}{}}
\@writefile{lot}{\contentsline {table}{\numberline {S5}{\ignorespaces $^{31}$P relaxation data obtained on 14.1 T magnetic field at 303K with and without TM4 segment inside DPC-$d_{38}$ micelle.\relax }}{8}{table.caption.5}}
\newlabel{tab_31P_relaxation}{{S5}{8}{$^{31}$P relaxation data obtained on 14.1 T magnetic field at 303K with and without TM4 segment inside DPC-$d_{38}$ micelle.\relax }{table.caption.5}{}}
\@writefile{lof}{\contentsline {figure}{\numberline {S1}{\ignorespaces {The 3D Ramachandran diagrams for the backbone torsion angles and secondary structural analysis.} ({\bf  A}) The backbone torsion angles $\phi $ and $\psi $ of the predicted residues of the transmembrane helix (generated for residues 258--277 TM4 helix and 254--277 TM4A helices. ({\bf  B)}) Two-dimensional time plots of the secondary structure analysis. Purple color depicts the presence of the $\alpha $-helical structure, rarely occurring green lines indicate the presence of turns while the blue lines indicate the presence of the 3$_{10}$-helical structures (only a few frames). Residue numbers from 3--22 or 3--25 on the y-axis correspond to the 258--277 or 254--276 residues of the BTL TM4 or TM4A sequences respectively.\relax }}{9}{figure.caption.6}}
\newlabel{tm4_dppc_ramachandran}{{S1}{9}{{The 3D Ramachandran diagrams for the backbone torsion angles and secondary structural analysis.} ({\bf A}) The backbone torsion angles $\phi $ and $\psi $ of the predicted residues of the transmembrane helix (generated for residues 258--277 TM4 helix and 254--277 TM4A helices. ({\bf B)}) Two-dimensional time plots of the secondary structure analysis. Purple color depicts the presence of the $\alpha $-helical structure, rarely occurring green lines indicate the presence of turns while the blue lines indicate the presence of the 3$_{10}$-helical structures (only a few frames). Residue numbers from 3--22 or 3--25 on the y-axis correspond to the 258--277 or 254--276 residues of the BTL TM4 or TM4A sequences respectively.\relax }{figure.caption.6}{}}
\@writefile{lof}{\contentsline {figure}{\numberline {S2}{\ignorespaces {RMSD during MD simulations.} RMSD time graphs of the backbone atoms for the $\alpha $-helices TM4 (initial prediction) and TM4A (prediction with statistics).\relax }}{10}{figure.caption.7}}
\newlabel{tm4_rmsf_md}{{S2}{10}{{RMSD during MD simulations.} RMSD time graphs of the backbone atoms for the $\alpha $-helices TM4 (initial prediction) and TM4A (prediction with statistics).\relax }{figure.caption.7}{}}
\@writefile{lof}{\contentsline {figure}{\numberline {S3}{\ignorespaces {CD spectra of the TM4 fragment.} CD spectra of TM4 fragment recorded at 298 K in different media: aqueous solution (red), TFE (black), SDS (pink), DPC (green), and DPC in H\textsubscript  {2}O/CH\textsubscript  {3}OH (blue).\relax }}{11}{figure.caption.8}}
\newlabel{tm4_cd_sds_dpc}{{S3}{11}{{CD spectra of the TM4 fragment.} CD spectra of TM4 fragment recorded at 298 K in different media: aqueous solution (red), TFE (black), SDS (pink), DPC (green), and DPC in H\textsubscript {2}O/CH\textsubscript {3}OH (blue).\relax }{figure.caption.8}{}}
\@writefile{lof}{\contentsline {figure}{\numberline {S4}{\ignorespaces {The backbone distance constraints and stereo view of TM4 in SDS-$d_{25}$ micelle.} The sequence plot of a backbone $^{1}$H -- $^{1}$H distance constraints yielded from the analysis of 2D NOESY experiment in SDS-$d_{25}$ micelle (\textbf  {up}). Stereo view of the high-resolution 3D structure of TM4 evaluated with CYANA software (\textbf  {down}).\relax }}{12}{figure.caption.9}}
\newlabel{tm4_sds_stereo}{{S4}{12}{{The backbone distance constraints and stereo view of TM4 in SDS-$d_{25}$ micelle.} The sequence plot of a backbone $^{1}$H -- $^{1}$H distance constraints yielded from the analysis of 2D NOESY experiment in SDS-$d_{25}$ micelle (\textbf {up}). Stereo view of the high-resolution 3D structure of TM4 evaluated with CYANA software (\textbf {down}).\relax }{figure.caption.9}{}}
\@writefile{lof}{\contentsline {figure}{\numberline {S5}{\ignorespaces {The backbone distance constraints and stereo view of TM4 in DPC-$d_{38}$ micelle.} Sequence plot of backbone $^{1}$H -- $^{1}$H distance constraints yielded from analysis of 2D NOESY experiment in DPC-$d_{38}$ micelle (\textbf  {up}). Stereo view of the high-resolution 3D structure of TM4 evaluated with CYANA software (\textbf  {down}).\relax }}{13}{figure.caption.10}}
\newlabel{tm4_dpc_stereo}{{S5}{13}{{The backbone distance constraints and stereo view of TM4 in DPC-$d_{38}$ micelle.} Sequence plot of backbone $^{1}$H -- $^{1}$H distance constraints yielded from analysis of 2D NOESY experiment in DPC-$d_{38}$ micelle (\textbf {up}). Stereo view of the high-resolution 3D structure of TM4 evaluated with CYANA software (\textbf {down}).\relax }{figure.caption.10}{}}
\@writefile{lof}{\contentsline {figure}{\numberline {S6}{\ignorespaces (\textbf  {A}) Comparison of the 3D structures of the TM4 peptide in SDS (blue) and DPC (green) obtained on the basis of NMR data. The orientation of $\alpha $-helices are shown by N- and C-termini. (\textbf  {B}) The N-terminal (Phe257) and C-terminal (Ser270, Thr271 and Leu272) residues, demonstrated structural alterations in anionic (SDS) and zwitterionic (DPC) media. Changes for $\phi $ and $\psi $ torsion angles are highlighted.\relax }}{14}{figure.caption.11}}
\newlabel{tm4_sds_dpc_ribbon_overlay_rama}{{S6}{14}{(\textbf {A}) Comparison of the 3D structures of the TM4 peptide in SDS (blue) and DPC (green) obtained on the basis of NMR data. The orientation of $\alpha $-helices are shown by N- and C-termini. (\textbf {B}) The N-terminal (Phe257) and C-terminal (Ser270, Thr271 and Leu272) residues, demonstrated structural alterations in anionic (SDS) and zwitterionic (DPC) media. Changes for $\phi $ and $\psi $ torsion angles are highlighted.\relax }{figure.caption.11}{}}
\citation{choudhury2015structural}
\citation{choudhury2015structural}
\@writefile{lof}{\contentsline {figure}{\numberline {S7}{\ignorespaces The $^{1}$H PGSE spin echo attenuation obtained for the TM4 peptide in SDS-$d_{25}$ (blue) and DPC-$d_{38}$ (green) micelles at 303 K. The obtained value of $D_{tr}$ coefficient for TM4 fragment in SDS-$d_{25}$ surfactant is similar to reported previously by our group \cite  {choudhury2015structural}.\relax }}{15}{figure.caption.12}}
\newlabel{tm4_sds_dpc_1H_diffusion}{{S7}{15}{The $^{1}$H PGSE spin echo attenuation obtained for the TM4 peptide in SDS-$d_{25}$ (blue) and DPC-$d_{38}$ (green) micelles at 303 K. The obtained value of $D_{tr}$ coefficient for TM4 fragment in SDS-$d_{25}$ surfactant is similar to reported previously by our group \cite {choudhury2015structural}.\relax }{figure.caption.12}{}}
\citation{choudhury2013structural}
\citation{perdih2012structural}
\citation{choudhury2013structural}
\citation{perdih2012structural}
\@writefile{lof}{\contentsline {figure}{\numberline {S8}{\ignorespaces {Energy of hydrophobic interactions of the TM2, TM3 and TM4 transmembrane fragments with SDS micelle.} Energy of hydrophobic interactions of the transmembrane domains of BTL protein with SDS-$d_{25}$ micelle in residue specific manner. The data were calculated using previously evaluated 3D structures TM2 \cite  {choudhury2013structural}, TM3 \cite  {perdih2012structural}, and TM4 (this work) peptides with YASARA software using AMBER14 force field. Presented alignment of the TM3 peptide has reverse order due to orientation in membrane in respect to the TM2 and TM4 fragments.\relax }}{16}{figure.caption.13}}
\newlabel{tm2_tm3_tm4_sds_hyrophobic}{{S8}{16}{{Energy of hydrophobic interactions of the TM2, TM3 and TM4 transmembrane fragments with SDS micelle.} Energy of hydrophobic interactions of the transmembrane domains of BTL protein with SDS-$d_{25}$ micelle in residue specific manner. The data were calculated using previously evaluated 3D structures TM2 \cite {choudhury2013structural}, TM3 \cite {perdih2012structural}, and TM4 (this work) peptides with YASARA software using AMBER14 force field. Presented alignment of the TM3 peptide has reverse order due to orientation in membrane in respect to the TM2 and TM4 fragments.\relax }{figure.caption.13}{}}
\@writefile{lof}{\contentsline {figure}{\numberline {S9}{\ignorespaces {The time dependence of the distance between TM4 peptide and micelle center of mass.} ({\bf  A}) The time dependence of the distance between a center of mass of TM4 peptide in SDS and DPC micelle during MD simulations. In both cases TM4 segment 'flows' from the center towards to the surface of a micelles. ({\bf  B}) Effect of snorkeling for N-terminal lysines with phosphate groups located on surface of DPC micelle. The phosphocholine part of DPC monomers are presented as balls and side chains of residues from TM4 fragment shown as balls and sticks.\relax }}{17}{figure.caption.14}}
\newlabel{tm4_sds_dpc_distance_dpc_snorkeling}{{S9}{17}{{The time dependence of the distance between TM4 peptide and micelle center of mass.} ({\bf A}) The time dependence of the distance between a center of mass of TM4 peptide in SDS and DPC micelle during MD simulations. In both cases TM4 segment 'flows' from the center towards to the surface of a micelles. ({\bf B}) Effect of snorkeling for N-terminal lysines with phosphate groups located on surface of DPC micelle. The phosphocholine part of DPC monomers are presented as balls and side chains of residues from TM4 fragment shown as balls and sticks.\relax }{figure.caption.14}{}}
\@writefile{lof}{\contentsline {figure}{\numberline {S10}{\ignorespaces {Energy of hydrophobic interactions of the TM4 transmembrane fragment with SDS and DPC micelle.} The energy of hydrophobic interactions ($\Delta H^{m}_{w}$) spanning over all residues of the TM4 segment in the SDS-$d_{25}$ and DPC-$d_{38}$ micelles obtained from the NMR solved 3D structures in Figure 7. The energies were calculated with YASARA software and AMBER 2014 force field. An average energy (per residue) is depicted as the horizontal line.\relax }}{18}{figure.caption.15}}
\newlabel{tm4_sds_dpc_hydrophobic_contacts}{{S10}{18}{{Energy of hydrophobic interactions of the TM4 transmembrane fragment with SDS and DPC micelle.} The energy of hydrophobic interactions ($\Delta H^{m}_{w}$) spanning over all residues of the TM4 segment in the SDS-$d_{25}$ and DPC-$d_{38}$ micelles obtained from the NMR solved 3D structures in Figure 7. The energies were calculated with YASARA software and AMBER 2014 force field. An average energy (per residue) is depicted as the horizontal line.\relax }{figure.caption.15}{}}
\@writefile{lof}{\contentsline {figure}{\numberline {S11}{\ignorespaces Content of the $\alpha $-helical conformation in the TM4 fragment defined with CD measurements (shadow), NMR (filled) and molecular dynamic simulations (empty) procedures in SDS (blue) and DPC (green) surfactants.\relax }}{19}{figure.caption.16}}
\newlabel{tm4_sds_dpc_ribbon_content}{{S11}{19}{Content of the $\alpha $-helical conformation in the TM4 fragment defined with CD measurements (shadow), NMR (filled) and molecular dynamic simulations (empty) procedures in SDS (blue) and DPC (green) surfactants.\relax }{figure.caption.16}{}}
\@writefile{lof}{\contentsline {figure}{\numberline {S12}{\ignorespaces Time plot of the of the secondary structure analysis for the TM4 fragment in SDS-$d_{25}$ and DPC-$d_{38}$ micelle obtained during molecular dynamic simulations performed in Yasara software.\relax }}{20}{figure.caption.17}}
\newlabel{tm4_sds_dpc_secondary_content}{{S12}{20}{Time plot of the of the secondary structure analysis for the TM4 fragment in SDS-$d_{25}$ and DPC-$d_{38}$ micelle obtained during molecular dynamic simulations performed in Yasara software.\relax }{figure.caption.17}{}}
\@writefile{lof}{\contentsline {figure}{\numberline {S13}{\ignorespaces {Radial distribution functions (RDF) plots.} RDF obtained with \textit  {Ptraj} program for TM4 peptide in SDS-$d_{25}$ micelle. RDF of hydrophobic (red), hydrophilic (green) and water molecules (blue) calculated for heavy atoms in the side chains.\relax }}{21}{figure.caption.18}}
\newlabel{tm4_sds_rdf}{{S13}{21}{{Radial distribution functions (RDF) plots.} RDF obtained with \textit {Ptraj} program for TM4 peptide in SDS-$d_{25}$ micelle. RDF of hydrophobic (red), hydrophilic (green) and water molecules (blue) calculated for heavy atoms in the side chains.\relax }{figure.caption.18}{}}
\@writefile{lof}{\contentsline {figure}{\numberline {S14}{\ignorespaces {Radial distribution functions (RDF) plots.} RDF plots obtained with \textit  {Ptraj} program for TM4 peptide in DPC-$d_{38}$ micelle. RDF of hydrophobic (red), hydrophilic (green) and water molecules (blue) calculated for heavy atoms in the side chains.\relax }}{22}{figure.caption.19}}
\newlabel{tm4_dpc_rdf}{{S14}{22}{{Radial distribution functions (RDF) plots.} RDF plots obtained with \textit {Ptraj} program for TM4 peptide in DPC-$d_{38}$ micelle. RDF of hydrophobic (red), hydrophilic (green) and water molecules (blue) calculated for heavy atoms in the side chains.\relax }{figure.caption.19}{}}
\citation{choudhury2013structural}
\citation{perdih2012structural}
\citation{choudhury2013structural}
\citation{perdih2012structural}
\@writefile{lof}{\contentsline {figure}{\numberline {S15}{\ignorespaces The 3D structure of (\textbf  {A}) TM2 \cite  {choudhury2013structural}, (\textbf  {B}) TM3 \cite  {perdih2012structural} and (\textbf  {C}) TM4 transmembrane fragments of BTL protein in SDS-$d_{25}$ micelar media solved with NMR spectroscopy.\relax }}{23}{figure.caption.20}}
\newlabel{tm2_tm3_tm4_sds_surface}{{S15}{23}{The 3D structure of (\textbf {A}) TM2 \cite {choudhury2013structural}, (\textbf {B}) TM3 \cite {perdih2012structural} and (\textbf {C}) TM4 transmembrane fragments of BTL protein in SDS-$d_{25}$ micelar media solved with NMR spectroscopy.\relax }{figure.caption.20}{}}
\@writefile{lof}{\contentsline {figure}{\numberline {S16}{\ignorespaces {The fragments of 2D $^{1}$H\IeC {\textendash }-$^{1}$H NOESY spectrum acquired for TM4 fragment in SDS-$d_{25}$ micelle.} The 2D homonuclear $^{1}$H\IeC {\textendash }-$^{1}$H NOESY data collected with mixing time 120 ms for TM4 fragment in SDS-$d_{25}$ micelle at 303 K on Agilent DDR2 800 NMR spectrometer. ({\bf  A}) \IeC {\textendash } correlations between amide and aliphatic protons are shown; ({\bf  B}) \IeC {\textendash } the region characteristic for amide protons.\relax }}{24}{figure.caption.21}}
\newlabel{tm4_sds_noesy}{{S16}{24}{{The fragments of 2D $^{1}$H–-$^{1}$H NOESY spectrum acquired for TM4 fragment in SDS-$d_{25}$ micelle.} The 2D homonuclear $^{1}$H–-$^{1}$H NOESY data collected with mixing time 120 ms for TM4 fragment in SDS-$d_{25}$ micelle at 303 K on Agilent DDR2 800 NMR spectrometer. ({\bf A}) – correlations between amide and aliphatic protons are shown; ({\bf B}) – the region characteristic for amide protons.\relax }{figure.caption.21}{}}
\bibcite{tzakos2013novel}{{1}{2013}{{Tzakos \em  {et~al.}}}{{Tzakos, Briasoulis, Thalhammer, J{\"a}ger, and Apostolopoulos}}}
\bibcite{buxhofer2013tumor}{{2}{2013}{{Buxhofer-Ausch \em  {et~al.}}}{{Buxhofer-Ausch, Secky, Wlcek, Svoboda, Kounnis, Briasoulis, Tzakos, Jaeger, and Thalhammer}}}
\bibcite{passamonti2009bioavailability}{{3}{2009}{{Passamonti \em  {et~al.}}}{{Passamonti, Terdoslavich, Franca, Vanzo, Tramer, Braidot, Petrussa, and Vianello}}}
\bibcite{terdoslavich2012bilitranslocase}{{4}{2012}{{Terdoslavich \em  {et~al.}}}{{Terdoslavich, de~Graaf, Proost, Cocolo, Passamonti, and Groothuis}}}
\bibcite{passamonti2005uptake}{{5}{2005}{{Passamonti \em  {et~al.}}}{{Passamonti, Terdoslavich, Margon, Cocolo, Medic, Micali, Decorti, and Franko}}}
\bibcite{montanic2013development}{{6}{2013}{{Montanic \em  {et~al.}}}{{Montanic, Terdoslavich, Rajcevic, De~Leo, Curin~Serbec, and Passamonti}}}
\bibcite{vzuperl2011experimental}{{7}{2011}{{{\v {Z}}uperl \em  {et~al.}}}{{{\v {Z}}uperl, Fornasaro, Novi{\v {c}}, and Passamonti}}}
\bibcite{battiston1998bilirubin}{{8}{1998}{{Battiston \em  {et~al.}}}{{Battiston, Passamonti, Macagno, and Sottocasa}}}
\bibcite{passamonti1998bilitranslocase}{{9}{1998}{{Passamonti \em  {et~al.}}}{{Passamonti, Battiston, and Sottocasa}}}
\bibcite{karawajczyk2007properties}{{10}{2007}{{Karawajczyk \em  {et~al.}}}{{Karawajczyk, Drgan, Medic, Oboh, Passamonti, and Novi{\v {c}}}}}
\bibcite{passamonti2005characterization}{{11}{2005}{{Passamonti \em  {et~al.}}}{{Passamonti, Cocolo, Braidot, Petrussa, Peresson, Medic, Macri, and Vianello}}}
\bibcite{maestro2009expression}{{12}{2009}{{Maestro \em  {et~al.}}}{{Maestro, Terdoslavich, Vanzo, Kuku, Tramer, Nicolin, Micali, Decorti, and Passamonti}}}
\bibcite{ziberna2012transport}{{13}{2012}{{Ziberna \em  {et~al.}}}{{Ziberna, Tramer, Moze, Vrhovsek, Mattivi, and Passamonti}}}
\@writefile{lof}{\contentsline {figure}{\numberline {S17}{\ignorespaces {The fragments of 2D $^{1}$H-\IeC {\textendash }$^{1}$H NOESY spectrum acquired for TM4 fragment in DPC-$d_{38}$ micelle.} The 2D homonuclear $^{1}$H\IeC {\textendash }-$^{1}$H NOESY data collected with mixing time 120 ms for TM4 fragment in DPC-$d_{38}$ micelle at 303 K on Agilent DDR2 800 NMR spectrometer. ({\bf  A}) \IeC {\textendash } correlations between amide and aliphatic protons are shown; ({\bf  B}) \IeC {\textendash } the region characteristic for amide protons.\relax }}{25}{figure.caption.22}}
\newlabel{tm4_dpc_noesy}{{S17}{25}{{The fragments of 2D $^{1}$H-–$^{1}$H NOESY spectrum acquired for TM4 fragment in DPC-$d_{38}$ micelle.} The 2D homonuclear $^{1}$H–-$^{1}$H NOESY data collected with mixing time 120 ms for TM4 fragment in DPC-$d_{38}$ micelle at 303 K on Agilent DDR2 800 NMR spectrometer. ({\bf A}) – correlations between amide and aliphatic protons are shown; ({\bf B}) – the region characteristic for amide protons.\relax }{figure.caption.22}{}}
\@writefile{toc}{\contentsline {section}{References}{25}{figure.caption.22}}
\bibcite{roy2009data}{{14}{2009}{{Roy~Choudhury and Novi{\v {c}}}}{{}}}
\bibcite{perdih2012structural}{{15}{2012}{{Perdih \em  {et~al.}}}{{Perdih, Choudhury, {\v {Z}}uperl, Sikorska, Zhukov, Solmajer, and Novi{\v {c}}}}}
\bibcite{choudhury2013structural}{{16}{2013}{{Choudhury \em  {et~al.}}}{{Choudhury, Perdih, {\v {Z}}uperl, Sikorska, Solmajer, Jurga, Zhukov, and Novi{\v {c}}}}}
\bibcite{choudhury2015structural}{{17}{2015}{{Choudhury \em  {et~al.}}}{{Choudhury, Sikorska, van~den Boom, Bayer, Popenda, Szutkowski, Jurga, Bonomi, Sali, Zhukov, et~al.}}}
\bibcite{pieper2013coordinating}{{18}{2013}{{Pieper \em  {et~al.}}}{{Pieper, Schlessinger, Kloppmann, Chang, Chou, Dumont, Fox, Fromme, Hendrickson, Malkowski, Rees, Stokes, Stowell, Wiener, Rost, Stroud, Stevens, and Sali}}}
\bibcite{vashisth2013conformational}{{19}{2013}{{Vashisth \em  {et~al.}}}{{Vashisth, Storaska, Neubig, and Brooks~III}}}
\bibcite{schmidpeter2014molecular}{{20}{2014}{{Schmidpeter and Schmid}}{{}}}
\bibcite{nugent2012membrane}{{21}{2012}{{Nugent and Jones}}{{}}}
\bibcite{choudhury2015predbetatm}{{22}{2015}{{Choudhury and Novi{\v {c}}}}{{}}}
\bibcite{nieh2005spontaneously}{{23}{2005}{{Nieh \em  {et~al.}}}{{Nieh, Raghunathan, Kline, Harroun, Huang, Pencer, and Katsaras}}}
\bibcite{kallick1995use}{{24}{1995}{{Kallick \em  {et~al.}}}{{Kallick, Tessmer, Watts, and Li}}}
\bibcite{chipot2018perturbations}{{25}{2018}{{Chipot \em  {et~al.}}}{{Chipot, Dehez, Schnell, Zitzmann, Pebay-Peyroula, Catoire, Miroux, Kunji, Veglia, Cross, et~al.}}}
\bibcite{zhou2013modeling}{{26}{2013}{{Zhou and Cross}}{{}}}
\bibcite{hofmann1993tmbase}{{27}{1993}{{Hofmann}}{{}}}
\bibcite{claros1994toppred}{{28}{1994}{{Claros and von Heijne}}{{}}}
\bibcite{pasquier1999novel}{{29}{1999}{{Pasquier \em  {et~al.}}}{{Pasquier, Promponas, Palaios, Hamodrakas, and Hamodrakas}}}
\bibcite{shen2008membrain}{{30}{2008}{{Shen and Chou}}{{}}}
\bibcite{reynolds2008transmembrane}{{31}{2008}{{Reynolds \em  {et~al.}}}{{Reynolds, K{\"a}ll, Riffle, Bilmes, and Noble}}}
\bibcite{tusnady2001hmmtop}{{32}{2001}{{Tusnady and Simon}}{{}}}
\bibcite{bernsel2008prediction}{{33}{2008}{{Bernsel \em  {et~al.}}}{{Bernsel, Viklund, Falk, Lindahl, von Heijne, and Elofsson}}}
\bibcite{bernsel2009topcons}{{34}{2009}{{Bernsel \em  {et~al.}}}{{Bernsel, Viklund, Hennerdal, and Elofsson}}}
\bibcite{hirokawa1998sosui}{{35}{1998}{{Hirokawa \em  {et~al.}}}{{Hirokawa, Boon-Chieng, and Mitaku}}}
\bibcite{humphrey1996vmd}{{36}{1996}{{Humphrey \em  {et~al.}}}{{Humphrey, Dalke, and Schulten}}}
\bibcite{page2008transmembrane}{{37}{2008}{{Page \em  {et~al.}}}{{Page, Kim, and Cross}}}
\bibcite{luo1997mechanism}{{38}{1997}{{Luo and Baldwin}}{{}}}
\bibcite{baldwin1986temperature}{{39}{1986}{{Baldwin}}{{}}}
\bibcite{mu2007effects}{{40}{2007}{{Mu and Gao}}{{}}}
\bibcite{CDsreerama2004analysis}{{41}{2004}{{Sreerama and Woody}}{{}}}
\bibcite{CDmiles2016circular}{{42}{2016}{{Miles and Wallace}}{{}}}
\bibcite{wuthrich1986nmr}{{43}{1986}{{W{\"u}thrich}}{{}}}
\bibcite{guntert2015combined}{{44}{2015}{{G{\"u}ntert and Buchner}}{{}}}
\bibcite{shen2015protein}{{45}{2015}{{Shen and Bax}}{{}}}
\bibcite{kholodenko1995generalized}{{46}{1995}{{Kholodenko and Douglas}}{{}}}
\bibcite{cantor1980biophysical}{{47}{1980}{{Cantor and Schimmel}}{{}}}
\bibcite{chou2004characterization}{{48}{2004}{{Chou \em  {et~al.}}}{{Chou, Baber, and Bax}}}
\bibcite{beswick1998dodecylphosphocholine}{{49}{1998}{{Beswick \em  {et~al.}}}{{Beswick, Guerois, Cordier-Ochsenbein, Coic, Huynh-Dinh, Tostain, Noel, Sanson, and Neumann}}}
\bibcite{jafari2017insight}{{50}{2017}{{Jafari \em  {et~al.}}}{{Jafari, Mehrnejad, and Doustdar}}}
\bibcite{szutkowski2007proton}{{51}{2007}{{Szutkowski \em  {et~al.}}}{{Szutkowski, Stilbs, and Jurga}}}
\bibcite{carver1972general}{{52}{1972}{{Carver and Richards}}{{}}}
\bibcite{palmer2001nuclear}{{53}{2001}{{Palmer~III \em  {et~al.}}}{{Palmer~III, Kroenke, and Loria}}}
\bibcite{langham2007comparison}{{54}{2007}{{Langham \em  {et~al.}}}{{Langham, Waring, and Kaznessis}}}
\bibcite{venko2017computational}{{55}{2017}{{Venko \em  {et~al.}}}{{Venko, Choudhury, and Novi{\v {c}}}}}
\bibcite{nogales1995structure}{{56}{1995}{{Nogales and Lightner}}{{}}}
\bibcite{xie1993bilirubin}{{57}{1993}{{Xie \em  {et~al.}}}{{Xie, Holmes, and Lightner}}}
\bibcite{krogh2001predicting}{{58}{2001}{{Krogh \em  {et~al.}}}{{Krogh, Larsson, von Heijne, and Sonnhammer}}}
\bibcite{kall2004combined}{{59}{2004}{{K{\"a}ll \em  {et~al.}}}{{K{\"a}ll, Krogh, and Sonnhammer}}}
\bibcite{yuan2004svmtm}{{60}{2004}{{Yuan \em  {et~al.}}}{{Yuan, Mattick, and Teasdale}}}
\bibcite{cserzo2004tm}{{61}{2004}{{Cserzo \em  {et~al.}}}{{Cserzo, Eisenhaber, Eisenhaber, and Simon}}}
\bibcite{jones2007improving}{{62}{2007}{{Jones}}{{}}}
\bibcite{viklund2008method}{{63}{2008}{{Viklund and Elofsson}}{{}}}
\bibcite{brooks2009charmm}{{64}{2009}{{Brooks \em  {et~al.}}}{{Brooks, Brooks~III, MacKerell~Jr., Nilsson, Petrella, Roux, Won, Archontis, Bartels, Boresch, Caflisch, Caves, Cui, Dinner, Feig, Fischer, Gao, Hodoscek, Im, Kuczera, Lazaridis, Ma, Ovchinnikov, Paci, Pastor, Post, Pu, Schaefer, Tidor, Venable, Woodcock, Wu, Yang, York, and Karplus}}}
\bibcite{mackerell1998j}{{65}{1998}{{MacKerell~Jr \em  {et~al.}}}{{MacKerell~Jr, Bashford, Bellott, Dunbrack~Jr, Evanseck, Field, Fischer, Gao, Guo, Ha, et~al.}}}
\bibcite{klauda2010update}{{66}{2010}{{Klauda \em  {et~al.}}}{{Klauda, Venable, Freites, O\IeC {\textquoteright }Connor, Tobias, Mondragon-Ramirez, Vorobyov, MacKerell~Jr, and Pastor}}}
\bibcite{frishman1995knowledge}{{67}{1995}{{Frishman and Argos}}{{}}}
\bibcite{racine2006gnuplot}{{68}{2006}{{Racine}}{{}}}
\bibcite{turro1978luminescent}{{69}{1978}{{Turro and Yekta}}{{}}}
\bibcite{hsu2003nmr}{{70}{2003}{{Hsu \em  {et~al.}}}{{Hsu, Breukink, Bierbaum, Sahl, de~Kruijff, Kaptein, van Nuland, and Bonvin}}}
\bibcite{hwang1995water}{{71}{1995}{{Hwang and Shaka}}{{}}}
\bibcite{wishart19951}{{72}{1995}{{Wishart \em  {et~al.}}}{{Wishart, Bigam, Yao, Abildgaard, Dyson, Oldfield, Markley, and Sykes}}}
\bibcite{delaglio1995nmrpipe}{{73}{1995}{{Delaglio \em  {et~al.}}}{{Delaglio, Grzesiek, Vuister, Zhu, Pfeifer, and Bax}}}
\bibcite{lee2014nmrfam}{{74}{2014}{{Lee \em  {et~al.}}}{{Lee, Tonelli, and Markley}}}
\bibcite{shen2010prediction}{{75}{2010}{{Shen and Bax}}{{}}}
\bibcite{sharma200013c}{{76}{2000}{{Sharma and Rajarathnam}}{{}}}
\bibcite{case2006amber}{{77}{2006}{{Case \em  {et~al.}}}{{Case, Darden, Cheatham~III, Simmerling, Wang, Duke, Luo, Merz, Pearlman, Crowley, Walker, Zhang, Hayik, Roitberg, Seabra, Wong, Paesani, Wu, Brozell, Tsui, Gohlke, Yang, Tan, Mongan, Hornak, Cui, Beroza, Mathews, Schafmeister, Ross, and Kollman}}}
\bibcite{case2014amber}{{78}{2014}{{Case \em  {et~al.}}}{{Case, Babin, Berryman, Betz, Cai, Cerutti, Cheatham~III, Darden, Duke, Goetz, Gusarov, Homeyer, Janowski, Kaus, Kolossvary, Kovalenko, Lee, LeGrand, Luchko, Luo, Madej, Merz, Paesani, Roe, Roitberg, Sagui, Salomon-Ferrer, Seabra, Simmerling, Smith, Swails, Walker, Wang, Wolf, Wu, and Kollman}}}
\bibcite{koradi1996molmol}{{79}{1996}{{Koradi \em  {et~al.}}}{{Koradi, Billeter, and W{\"u}thrich}}}
\bibcite{pettersen2004ucsf}{{80}{2004}{{Pettersen \em  {et~al.}}}{{Pettersen, Goddard, Huang, Couch, Greenblatt, Meng, and Ferrin}}}
\bibcite{nilsson2004improving}{{81}{2004}{{Nilsson \em  {et~al.}}}{{Nilsson, Gil, Delgadillo, and Morris}}}
\bibcite{wu1995improved}{{82}{1995}{{Wu \em  {et~al.}}}{{Wu, Chen, and Johnson}}}
\bibcite{scotti2015contin}{{83}{2015}{{Scotti \em  {et~al.}}}{{Scotti, Liu, Hyatt, Herman, Choi, Kim, Lyon, Gasser, and Fernandez-Nieves}}}
\bibcite{stejskal1965spin}{{84}{1965}{{Stejskal and Tanner}}{{}}}
\bibcite{farrow1994backbone}{{85}{1994}{{Farrow \em  {et~al.}}}{{Farrow, Muhandiram, Singer, Pascal, Kay, Gish, Shoelson, Pawson, Forman-Kay, and Kay}}}
\bibcite{kay1992pulse}{{86}{1992}{{Kay \em  {et~al.}}}{{Kay, Nicholson, Delaglio, Bax, and Torchia}}}
\bibcite{li2007uniformly}{{87}{2007}{{Li \em  {et~al.}}}{{Li, Gao, Qin, Chase, Gor'kov, Brey, and Cross}}}
\bibcite{sreerama2000estimation}{{88}{2000}{{Sreerama and Woody}}{{}}}
\bibcite{jo2008charmm}{{89}{2008}{{Jo \em  {et~al.}}}{{Jo, Kim, Iyer, and Im}}}
\bibcite{vriend1990if}{{90}{1990}{{Vriend}}{{}}}
\newlabel{LastPage}{{}{29}{}{page.29}{}}
\xdef\lastpage@lastpage{29}
\xdef\lastpage@lastpageHy{29}
\expandafter\ifx\csname c@page@totc\endcsname\relax\newcounter{page@totc}\fi\setcounter{page@totc}{30}
