# Supplementary material for: Structural Analysis and Dynamic Processes of the Transmembrane Segment Inside Different Micellar Environments—Implications for the TM4 Fragment of the Bilitranslocase Protein
Source: Int J Mol Sci. 2019 Aug 26;20(17):4172. doi: 10.3390/ijms20174172 (PMC6747479; doi:10.3390/ijms20174172)
Supplement: Supplementary file 1 [file ijms-20-04172-s001.zip › ijms-560636-S/manuscript.out]

\BOOKMARK [1][]{section.1}{\376\377\000S\000u\000p\000p\000o\000r\000t\000i\000n\000g\000\040\000I\000n\000f\000o\000r\000m\000a\000t\000i\000o\000n}{}% 1
\BOOKMARK [2][]{subsection.1.1}{\376\377\000M\000o\000l\000e\000c\000u\000l\000a\000r\000\040\000d\000y\000n\000a\000m\000i\000c\000s\000\040\000s\000i\000m\000u\000l\000a\000t\000i\000o\000n\000\040\000o\000f\000\040\000t\000h\000e\000\040\000p\000r\000e\000d\000i\000c\000t\000e\000d\000\040\000B\000T\000L\000\040\000t\000r\000a\000n\000s\000m\000e\000m\000b\000r\000a\000n\000e\000\040\000-\000h\000e\000l\000i\000x\000\040\000T\000M\0004\000\040\000a\000n\000d\000\040\000T\000M\0004\000A\000\040\000i\000n\000\040\000t\000h\000e\000\040\000D\000P\000P\000C\000\040\000m\000e\000m\000b\000r\000a\000n\000e\000\040\000f\000o\000r\000\040\000t\000h\000e\000\040\000i\000n\000i\000t\000i\000a\000l\000\040\000s\000t\000a\000b\000i\000l\000i\000t\000y\000\040\000a\000s\000s\000e\000s\000s\000m\000e\000n\000t}{section.1}% 2
\BOOKMARK [2][]{subsection.1.2}{\376\377\000C\000i\000r\000c\000u\000l\000a\000r\000\040\000D\000i\000c\000h\000r\000o\000i\000s\000m\000\040\000s\000p\000e\000c\000t\000r\000o\000s\000c\000o\000p\000y\000\040\000o\000f\000\040\000T\000M\0004\000\040\000t\000r\000a\000n\000s\000m\000e\000m\000b\000r\000a\000n\000e\000\040\000f\000r\000a\000g\000m\000e\000n\000t\000\040\000i\000n\000\040\000D\000P\000C\000\040\000a\000n\000d\000\040\000S\000D\000S\000\040\000m\000i\000c\000e\000l\000l\000a\000r\000\040\000e\000n\000v\000i\000r\000o\000n\000m\000e\000n\000t\000s}{section.1}% 3
\BOOKMARK [2][]{subsection.1.3}{\376\377\000C\000a\000r\000v\000e\000r\000-\000R\000i\000c\000h\000a\000r\000d\000s\000\040\000m\000o\000d\000e\000l\000\040\000f\000o\000r\000\040\000t\000w\000o\000\040\000e\000x\000c\000h\000a\000n\000g\000e\000a\000b\000l\000e\000\040\000s\000i\000t\000e\000s\000\040\000f\000r\000o\000m\000\040\0003\0001\000P\000\040\000r\000e\000l\000a\000x\000a\000t\000i\000o\000n\000\040\000m\000e\000a\000s\000u\000r\000e\000m\000e\000n\000t\000s}{section.1}% 4
\BOOKMARK [1][]{figure.caption.22}{\376\377\000R\000e\000f\000e\000r\000e\000n\000c\000e\000s}{}% 5
