# Supplementary material for: Structural Analysis and Dynamic Processes of the Transmembrane Segment Inside Different Micellar Environments—Implications for the TM4 Fragment of the Bilitranslocase Protein
Source: Int J Mol Sci. 2019 Aug 26;20(17):4172. doi: 10.3390/ijms20174172 (PMC6747479; doi:10.3390/ijms20174172)
Supplement: Supplementary file 1 [file ijms-20-04172-s001.zip › ijms-560636-S/manuscript.tex]

%  LaTeX support: latex@mdpi.com
%  In case you need support, please attach all files that are necessary for compiling as well as the log file, and specify the details of your LaTeX setup (which operating system and LaTeX version / tools you are using).

% You need to save the "mdpi.cls" and "mdpi.bst" files into the same folder as this template file.

%=================================================================
\documentclass[ijms,accept,moreauthors,pdftex]{Definitions/mdpi} 

\usepackage{amsmath}
%\usepackage[normalem]{ulem}
%--------------------
% Class Options:
%--------------------
% journal
%----------
% Choose between the following MDPI journals:
% actuators, admsci, aerospace, agriculture, agronomy, algorithms, animals, antibiotics, antibodies, antioxidants, applsci, arts, atmosphere, atoms, axioms, batteries, behavsci, beverages, bioengineering, biology, biomedicines, biomimetics, biomolecules, biosensors, brainsci, buildings, carbon, cancers, catalysts, cells, challenges, chemosensors, children, chromatography, climate, coatings, computation, computers, condensedmatter, cosmetics, cryptography, crystals, data, dentistry, designs, diagnostics, diseases, diversity, econometrics, economies, education, electronics, energies, entropy, environments, epigenomes, fermentation, fibers, fishes, fluids, foods, forests, futureinternet, galaxies, games, gels, genealogy, genes, geosciences, geriatrics, healthcare, horticulturae, humanities, hydrology, informatics, information, infrastructures, inorganics, insects, instruments, ijerph, ijfs, ijms, ijgi, inventions, jcdd, jcm, jdb, jfb, jfmk, jimaging, jof, jintelligence, jlpea, jmse, jpm, jrfm, jsan, land, languages, laws, life, literature, lubricants, machines, magnetochemistry, marinedrugs, materials, mathematics, mca, mti, medsci, medicines, membranes, metabolites, metals, microarrays, micromachines, microorganisms, minerals, molbank, molecules, mps, nanomaterials, ncrna, neonatalscreening, nutrients, particles, pathogens, pharmaceuticals, pharmaceutics, pharmacy, philosophies, photonics, plants, polymers, processes, proteomes, publications, recycling, religions, remotesensing, resources, risks, robotics, safety, sensors, separations, sexes, sinusitis, socsci, societies, soils, sports, standards, sustainability, symmetry, systems, technologies, toxics, toxins, universe, urbansci, vaccines, vetsci, viruses, water
%---------
% article
%---------
% The default type of manuscript is article, but can be replaced by: 
% addendum, article, book, bookreview, briefreport, casereport, changes, comment, commentary, communication, conceptpaper, correction, conferencereport, expressionofconcern, meetingreport, creative, datadescriptor, discussion, editorial, essay, erratum, hypothesis, interestingimage, letter, newbookreceived, opinion, obituary, projectreport, reply, retraction, review, sciprints, shortnote, supfile, technicalnote
% supfile = supplementary materials
%----------
% submit
%----------
% The class option "submit" will be changed to "accept" by the Editorial Office when the paper is accepted. This will only make changes to the frontpage (e.g. the logo of the journal will get visible), the headings, and the copyright information. Also, line numbering will be removed. Journal info and pagination for accepted papers will also be assigned by the Editorial Office.
%------------------
% moreauthors
%------------------
% If there is only one author the class option oneauthor should be used. Otherwise use the class option moreauthors.
%---------
% pdftex
%---------
% The option pdftex is for use with pdfLaTeX. If eps figure are used, remove the option pdftex and use LaTeX and dvi2pdf.

%=================================================================
\firstpage{1} 
\makeatletter 
\setcounter{page}{\@firstpage} 
\makeatother
\pubvolume{xx}
\issuenum{1}
\articlenumber{0}
\pubyear{2019}
\copyrightyear{2019}
%\externaleditor{Academic Editor: name}
\history{Received: date; Accepted: date; Published: date}
\updates{yes}
%------------------------------------------------------------------
% The following line should be uncommented if the LaTeX file is uploaded to arXiv.org
%\pdfoutput=1

%=================================================================
% Add packages and commands here. The following packages are loaded in our class file: fontenc, calc, indentfirst, fancyhdr, graphicx, lastpage, ifthen, lineno, float, amsmath, setspace, enumitem, mathpazo, booktabs, titlesec, etoolbox, amsthm, hyphenat, natbib, hyperref, footmisc, geometry, caption, url, mdframed

%=================================================================
%% Please use the following mathematics environments:


%% For proofs, please use the proof environment (the amsthm package is loaded by the MDPI class).

%=================================================================
% Full title of the paper (Capitalized)
\Title{Supplementary Materials: Structural Analysis and Dynamic Processes of the Transmembrane Segment Inside Different Micellar Environments--- Implications for the TM4 Fragment of the Bilitranslocase Protein}

% Authors, for the paper (add full first names)
\Author{Kosma Szutkowski $^{1}$, Emilia Sikorska $^{2}$, Iulia Bakanovych $^{3}$, Amrita Roy Choudhury $^{4,\dagger}$,  
Andrej Perdih $^{4}$, Stefan Jurga $^{1}$, Marjana Novi\v{c} $^{4,}$* and Igor Zhukov $^{5,}$*}
%Please carefully check the accuracy of names and affiliations.

% Authors, for metadata in PDF
\AuthorNames{Kosma Szutkowski, Emilia Sikorska, Iulia Bakanovych, Amrita Roy Choudhury, Andrej Perdih, Stefan Jurga, Marjana Novi\v{c} and Igor Zhukov}

% Affiliations/Addresses (Add [1] after \address if there is only one affiliation.)
\address{%
$^{1}$ \quad NanoBioMedical Centre, Adam Mickiewicz University, Umultowska 85, 61-614 Pozna\'n, Poland\\
$^{2}$ \quad Faculty of Chemistry, University of Gda\'nsk, Wita Stwosza 63, 80-308 Gda\'nsk, Poland\\
$^{3}$ \quad Institute of High Technologies, Taras Shevchenko National University, Volodymyrska 54, 01-601 Kyiv, Ukraine\\
%Please add the department/school/faculty/campus.
$^{4}$ \quad National Institute of Chemistry, Hajdrihova 19, 1001 Ljubljana, Slovenia\\
$^{5}$ \quad Institute of Biochemistry and Biophysics, Polish Academy of Sciences, Pawi\'nskiego 5a, \newline 02-106 Warsaw, Poland}

% Contact information of the corresponding author
\corres{Correspondence: marjana.novic@ki.si (M.N.); igor@ibb.waw.pl (I.Z.); 
Tel.: +48-22-592-2038 (I.Z.)}
%Please provide the owner of the telephone number.

% Current address and/or shared authorship
\firstnote{Current address: Genialis d.o.o., Koprska 72, 1000 Ljubljana, Slovenia.} 
%\secondnote{These authors contributed equally to this work.}

% Simple summary
%\simplesumm{}


% The fields PACS, MSC, and JEL may be left empty or commented out if not applicable
%\PACS{J0101}
%\MSC{}
%\JEL{}

% If this is an expanded version of a conference paper, please cite it here: enter the full citation of your conference paper, and add $^\S$ in the end of the title of this article.
%\conference{}

%%%%%%%%%%%%%%%%%%%%%%%%%%%%%%%%%%%%%%%%%%
% Only for the journal Data:

%\dataset{DOI number or link to the deposited data set in cases where the data set is published or set to be published separately. If the data set is submitted and will be published as a supplement to this paper in the journal Data, this field will be filled by the editors of the journal. In this case, please make sure to submit the data set as a supplement when entering your manuscript into our manuscript editorial system.}

%\datasetlicense{license under which the data set is made available (CC0, CC-BY, CC-BY-SA, CC-BY-NC, etc.)}

%%%%%%%%%%%%%%%%%%%%%%%%%%%%%%%%%%%%%%%%%%
\begin{document}


%%%%%%%%%%%%%%%%%%%%%%%%%%%%%%%%%%%%%%%%%%

\setcounter{figure}{0}
\renewcommand{\thefigure}{S\arabic{figure}}
\setcounter{table}{0}
\renewcommand{\thetable}{S\arabic{table}}
\setcounter{section}{0}
\renewcommand{\thesection}{S\arabic{section}}
\setcounter{subsection}{0}
\renewcommand{\thesubsection}{S\arabic{subsection}}
\setcounter{equation}{0}
\renewcommand{\theequation}{S\arabic{equation}}


\section{Supporting Information}

\subsection{Molecular dynamics simulation of the predicted BTL transmembrane $\alpha$-helix TM4 and TM4A in the DPPC membrane for the initial stability assessment}

Predicted BTL peptide TM4 / TM4A in lipid / water molecular systems were constructed using CHARMM \cite{brooks2009charmm} utilizing the methodology presented in our previous studies of the TM2 and TM3 segments of BTL \cite{perdih2012structural, choudhury2013structural}. The amino acid sequence that was predicted to encompass the BTL transmembrane region of the TM4 helix was the sequence of 20 BTL residues: 258--277 \cite{roy2009data} followed by the prediction model with statistics sequence comprising 23 BTL residues: 254--276. Two three dimensional models were generated by the available CHARMM topology and structural libraries \cite{mackerell1998j, klauda2010update}. The $\alpha$-helix conformation for each sequence was generated by constraining the backbone torsion angles $\phi$ and $\psi$ to the values of -57$^{o}$ and -47$^{o}$ for each amino acid backbone torsion angle \cite{li2007uniformly}. Analogously, \cite{perdih2012structural, choudhury2013structural} the additional amino acids corresponding to the residues located prior to the start (256--257 residues for TM4 system and 252--253 residues from the TM4A system) and subsequent to the end of the transmembrane $\alpha$-helix (278--279 residues for TM4 system and 277--278 residues from the TM4A system) on the BTL sequences were added on the C-terminal and N-terminal end of TM4 and TM4A. These additional amino acid residues were not constrained to the $\alpha$-helical conformation.

\subsection{Circular Dichroism spectroscopy of TM4 transmembrane fragment in DPC and SDS micellar environments}

Circular Dichroism secondary structure analysis was performed at 298 K on 0.15 mg/mL peptide solutions using Jasco J-815 spectropolarimeter. The pH of the measured solutions was between 6.5, and 7.0 checked just before starting the experiments. Every spectrum was averaged from three independent runs. CD spectra were acquired in the surfactant-free aqueous solution, trifluoroethanol (TFE), micellar aqueous solutions of SDS and DPC, and micellar solution of DPC in H$_{2}$O/CH$_{3}$OH (v:v $\sim$ 7:3). Finally, the data were corrected by subtracting the background and analyzed as mean residue molar ellipticity $\Theta$ (degree $\times$ cm$^{2}$ $\times$ dmol$^{-1}$) vs. wavelength $\lambda$ (nm). The content of the secondary structure was calculated from the spectra using a CONTINLL method \cite{sreerama2000estimation} using as a reference the database of 37 soluble and 13 membrane proteins (SMP50) with precisely known secondary structures.

\subsection*{Measurement of the $^{15}$N relaxation data for $^{15}$N-labeled Ala261 in the TM4 fragment in SDS-$d_{25}$ and DPC-$d_{38}$ micelle}

Incorporation of $^{15}$N-labeled residues in studies peptide dramatically expand our knowledge about molecular dynamic processes in the backbone.  the $^{15}$N relaxation data were acquired for $^{15}$N-labeled Ala261 in two available magnetic fields (14.1 T and 18.8 T) at 303 K for TM4 fragment in SDS-$d_{25}$ and DPC-$d_{38}$ environments. The experimental data were recorded using pulse sequence presented in BioPack (Agilent Inc. PaloAlto CA, USA) written on base previously published studies. \cite{farrow1994backbone} The $^{15}$N $R_{1}$ relaxation rates on 18.8 T were extracted from experiment conducted as eight delays -- 10, 90, 170. 290, 410, 550, 690 and 850 ms -- in SDS-$d_{25}$ and DPC-$d_{38}$ surfactants. The similar experiments on 14.1 T were performed as a nine points -- 10, 90, 170. 290, 410, 550, 690, 850 and 1010 ms -- for TM4 in SDS-$d_{25}$, and as a ten points -- 10, 90, 170. 290, 410, 550, 690, 850, 1010 and 1025 ms -- for TM4 in DPC-$d_{38}$ media. The $^{15}$N $R_{2}$ relaxation rates on 18.8 T were acquired with eight delay -- 10, 30, 50, 70, 90, 130, 170 and 210 ms -- for $^{15}$N-labeled Ala261 in SDS-$d_{25}$ and DPC-$d_{38}$ micelle. Due to fast relaxation for TM4 in DPC-$d_{38}$ the values of $R_{2}$ relaxation rate was obtained only on base five points (Figure 5B in the main text). The data concerned steady-state {$^{1}$H} -- $^{15}$N \textit{NOE} on 14.1 T and 18.8 T were not possible to obtain, probably due to low concentration of TM4 peptide for that experiments.

\subsection{Carver-Richards model for two exchangeable sites from $^{31}$P relaxation measurements} \label{CR model}

To explore the slow dynamic processes in DPC surfactant, the $^{31}$P \textit{R}$_{2}$ CPMG experiment. The obtained data were analyzed with Carver-Richards model \cite{carver1972general} described two–-site conformational exchange processes \cite{szutkowski2007proton}:

\begin{equation}
T_{2}^{-1}=-\frac{1}{\tau_{cp}}\ln{\lambda}
\end{equation}

where
\begin{gather}
\nonumber
\ln{\lambda} = -\tau_{cp}{}\frac{\alpha_{+}}{2}+
\ln{\Big\{ (D_{+}\cosh^2{\xi} - D_{-}\cos^2{\eta})^\frac{1}{2} +
(D_{+}\sinh^2{\xi} + D_{-}\sin^2{\eta})^\frac{1}{2}\Big\}} \\
\nonumber
2D_{\pm} = 1\pm\frac{(\Psi+2\Delta\omega^2)}{(\Psi^2+\zeta^2)^\frac{1}{2}} \\
\nonumber
\xi = \frac{\tau_{cp}}{2\sqrt{2}}\left\{\pm\left[+\Psi+(\Psi^2+\zeta^2)^\frac{1}{2}\right]^\frac{1}{2}\right\} \\
\nonumber
\eta = \frac{\tau_{cp}}{2\sqrt{2}}\left\{\pm\left[-\Psi+(\Psi^2+\zeta^2)^\frac{1}{2}\right]^\frac{1}{2}\right\} \\
\nonumber
\Psi = \alpha^{2}_{-}-\Delta\omega^{2}+\frac{4}{\tau_{a}\tau_{b}} \\
\nonumber
\zeta = 2\Delta\omega^{2}\alpha_{-} \\
\nonumber
\alpha_{-} = \frac{1}{T_{2a}}-\frac{1}{T_{2b}}+\frac{1}{\tau_{a}}-\frac{1}{\tau_{b}} \\
\nonumber
\alpha_{+} = \frac{1}{T_{2a}}+\frac{1}{T_{2b}}+\frac{1}{\tau_{a}}+\frac{1}{\tau_{b}} \\
\nonumber
\Delta\omega = \omega_{a} - \omega_{b} \\
\nonumber
\omega_{(a,b)} = 2\pi\delta_{(a,b)}\omega_{0} \\
\nonumber
\end{gather}
Life times in site $<A>$, $\tau_a$ and site $<B>$, $\tau_{b}$, populations $P_{a}$ and $P_{b}$ and $k_{m}$ obey to the following relations

\begin{gather}
\nonumber
P_{a} + P_{b} = 1 \\
\nonumber
\frac{P_{a}}{\tau_{a}} = \frac{P_{b}}{\tau_{b}} = \frac{1}{\tau} = k_{m} \\
\nonumber
\end{gather}

%%%%%%%%%%%%%%%%%%%
\newpage
\begin{table}[H]
\caption{The comparison of predictions of transmembrane regions of bilitranslocase using Pred$\alpha$TM algorithm \cite{choudhury2015predbetatm} with other algorithms.}
\label{tm4_prediction_TM_regions}

\begin{center}
\vspace{0.5cm}
\begin{tabular}{| c | c | c | c |}
\hline
Algorithm & Number of predicted  & Predicted transmembrane regions \\
 & transmembrane regions & \\
\hline
Pred$\alpha$TM & 4 (TM regions 1, 2, 3, 4) & 24 -- 48, 75 -- 94, 220 -- 238, 254 -- 276 \\
TMpred & 4 (TM regions 1, 2, 3, 4) & 26 -- 45, 75 -- 102, 217 -- 237, 256 -- 278 \\
TopPred II & 4 (TM regions 1, 2, 3, 4) & 26 -- 46, 72 -- 92, 221 -- 241, 257 -- 277 \\
SOUSI & 0 &  \\
PRED-TMR & 3 (TM regions 1, 2, 4) & 27 -- 46, 75 -- 94, 256 -- 277 \\
TMHMM & 2 (TM regions 1, 4) & 20 -- 42, 256 -- 278 \\
HMMTOP & 3 (TM regions 1, 3, 4) & 20 -- 43, 226 -- 245, 257 -- 277 \\
Phobius & 2 (TM regions 1, 4) & 20 -- 41, 256 -- 277 \\
SVMtm & 2 (TM regions 1, 4) & 27 -- 41, 257 -- 273 \\
DAS-TMfilter & 2 (TM regions 1, 4) & 27 -- 42, 257 -- 271 \\
MEMSAT & 2 (TM regions 1, 4) & 22 -- 42, 257 -- 275 \\
SCAMPI & 3 (TM regions 1, 3, 4) & 21 -- 41, 221 -- 241, 256 -- 276 \\
MemBrain & 3 (TM regions 1, 2, 4) & 23 -- 42, 74 -- 82, 256 -- 270 \\
Philius & 3 (TM regions 1, 2, 4) & 19 -- 41, 76 -- 99, 255 -- 279 \\
OCTOPUS & 2 (TM regions 1, 4) & 23 -- 43, 254 -- 274 \\
TOPCONS & 3 (TM regions 1, 3, 4) & 21 -- 41, 221 -- 241, 259 -- 279 \\
\hline
\end{tabular}
\end{center}
\end{table}

%%%%%%%%%%%%%%
\newpage
\begin{table}[H]
\caption{The values of force constants (kcal/mol/\AA$^{2}$) used during the equilibration of the TM4 and TM4A helices in the DPPC membrane \cite{perdih2012structural, choudhury2013structural, jo2008charmm}.}
\label{tm4_md_equilibration_constants}

\vspace{0.5cm}
\begin{center}
\begin{tabular}{| c | c | c | c | c | c | c |}
\hline
\multicolumn{7}{| c |}{Equilibration} \\
\hline
Stage & step 1 & step 2 & step 3 & step 4 & step 5 & step 6 \\ 
\hline
$K_{1}$ & 10 & 5.0 & 2.5 & 1.0 & 0.5 & 0.1 \\
$K_{2}$ & 5.0 & 2.5 & 1.0 & 0.5 & 0.1 & 0.0 \\
$K_{w force}$ & 2.5 & 2.5 & 1.0 & 0.5 & 0.1 & 0.0 \\
$K_{t force}$ & 2.5 & 2.5 & 1.0 & 0.5 & 0.1 & 0.0  \\
$K_{m force}$ & 2.5 & 2.5 & 1.0 & 0.5 & 0.1 & 0.0 \\
\hline
\end{tabular}
\end{center}
\raggedright
$K_{1}$ - the force constant applied to the protein backbone \\
$K_{2}$ - the force constant applied to the side chains \\
$K_{w force}$ - the force constant applied to keep water molecules away from the hydrophobic core \\
$K_{t force}$ - the force constant applied to the lipid tail \\
$K_{m force}$ - the force constant applied to the movement of the lipid head
\end{table}
%%%%%%%%%%%%%%%%%%%%%%%%%%%%


\newpage
\begin{table}[H]
\caption{{Structural statistics of distance constraints used for evaluation of the TM4 fragment in SDS and DPC micelle.} NMR restraints and structural statistics for the ensemble of 20 lowest-energy structures of TM4 fragment in SDS-$d_{25}$ and DPC-$d_{38}$ surfactants.}
\label{tm4_sds_dpc_noesy}

\begin{center}
\vspace{0.5cm}
\begin{tabular}{| l | c | c |}
\hline
 & SDS-$d_{25}$ & DPC-$d_{38}$ \\ 
\hline
NOE distance constraints & 258 & 278 \\
\hspace{0.2cm} Intra-residue $\mid$\textit{i-j}$\mid =$ 0 & 124 & 170 \\
\hspace{0.2cm} Sequential $\mid$\textit{i-j}$\mid =$ 1 & 113 & 88 \\
\hspace{0.2cm} Medium range $\mid$\textit{i-j}$\mid \leq$ 5 & 21 & 20 \\
Hydrogen bonds & & \\
\hspace{0.2cm} Distance constraints & 12 & 16 \\
Torsion angles restraints & & \\
\hspace{0.2cm} Backbone ($\phi$/$\psi$) & 8 & 12 \\
Ramachandran plot & & \\
\hspace{0.2cm} Residues in most-favored regions (\%) & 82.5 & 85.0 \\
\hspace{0.2cm} Residues in additional allowed regions (\%) & 17.2 & 14.8 \\
\hspace{0.2cm} Residues in generously allowed regions (\%) & 0.2 & 0.2 \\
\hspace{0.2cm} Residues in disallowed regions (\%) & 0.0 & 0.0 \\
RMSD to the mean co-ordinates  & & \\
\hspace{0.2cm} Ordered backbone atoms ($\dot{A}$) & 0.23 $\pm$ 0.06$^{a}$ & 0.18 $\pm$ 0.05$^{b}$ \\
\hspace{0.2cm} Ordered side-chains atoms ($\dot{A}$) & 0.91 $\pm$ 0.16 & 0.94 $\pm$ 0.17 \\
RMS Z-scores$^{c}$ & & \\
\hspace{0.2cm} Bond lengths ($\dot{A}$) & 0.253 $\pm$ 0.185 & 0.127 $\pm$ 0.310 \\
\hspace{0.2cm} Bond angles ($^{o}$)& 0.950 $\pm$ 0.143 & 0.966 $\pm$ 0.129 \\
\hspace{0.2cm} Side chain planarity & 1.252 $\pm$ 0.049 & 1.228 $\pm$ 0.050 \\
\hspace{0.2cm} Nonbonded of VdW and Coulomb energies & -1.144 $\pm$ 0.158 & 0.429 $\pm$ 0.108 \\
Structure Z-scores$^{c}$ & & \\
\hspace{0.2cm} First-generation packing quality & -1.110 $\pm$ 0.437 & 0.333 $\pm$ 0.355 \\
\hspace{0.2cm} Second-generation packing quality & -1.651 $\pm$ 0.517 & -0.353 $\pm$ 0.374 \\
\hline
\end{tabular}
\end{center}
\raggedright
$^{a}$ region Pro258 --- Leu266 \\
$^{b}$ region Pro258 --- Met268 \\
$^{c}$ evaluated with WhatIf software \cite{vriend1990if}
\end{table}
%%%%%%%%%%%%%%%%%%%

\newpage
\begin{table}[H]
\caption{Diffusion measurements were performed on $^{1}$H, $^{2}$H and $^{31}$P isotopes at 303 K.}
\label{tm4_sds_dpc_Rh}
\begin{center}
\begin{tabular}{ccccccc}
\hline
Micellar media & $^{1}$H $D_{tr}$ & $R_{h}$ (\AA)$^{b}$ & $^{2}$H $D_{tr}$ & $R_{h}$ (\AA) & $^{31}$P $D_{tr}$ & $R_{h}$ (\AA) \\
 &  10$^{-11}$ (m$^{2}$/s)$^{a}$ & & 10$^{-11}$ (m$^{2}$/s)$^{c}$ & & 10$^{-11}$ (m$^{2}$/s)$^{c}$ & \\
\hline
SDS-$d_{25}$ &  &  & 7.54 $\pm$ 0.01 & 37 & & \\
SDS-$d_{25}$ + TM4 & 8.24 $\pm$ 0.06 & 34 &  &  &  & \\
DPC-$d_{38}$ &  & & 7.30 $\pm$ 0.20 & 38 & 6.97 $\pm$ 0.02 & 40 \\
DPC-$d_{38}$ + TM4 & 8.19 $\pm$ 0.07 & 34 & & & 6.98 $\pm$ 0.22 & 40 \\
\hline
\end{tabular}
\end{center}
\raggedright
$^{a}$Experimental data obtained on 18.8 T \\
$^{b}$Hydrodynamic radius calculated with Stokes-Einstein equation \\
$^{c}$Experimental data recorded on 14 T
\end{table}

%%%%%%%%%%%%%%%%%%%%%%%%%

\newpage
\begin{table}[h!]
\begin{center}
\caption{$^{31}$P relaxation data obtained on 14.1 T magnetic field at 303K with and without TM4 segment inside DPC-$d_{38}$ micelle.}
\label{tab_31P_relaxation}
\vspace{0.5cm}
\begin{tabular}{| c | c | c |}
\hline
Media & R$_{1}$ (s$^{-1}$) & R$_{2}$ (s$^{-1}$) \\
\hline
DPC-$d_{38}$ & 0.933 $\pm$ 0.003 & 7.874 $\pm$ 0.062 \\
DPC-$d_{38}$ + TM4 & 0.959 $\pm$ 0.005 & 83.333 $\pm$ 13.889 \\
\hline
\end{tabular}
\end{center}
\end{table}

%%%%%%%%%%%%%%%%%%%%%

\newpage
\begin{figure}[H]
\centering
\includegraphics[width=12cm]{Supporting_Materials/tm4_3D_ramachandran_ap} \\
\caption{{The 3D Ramachandran diagrams for the backbone torsion angles and secondary structural analysis.} ({\bf A}) The backbone torsion angles $\phi$ and $\psi$ of the predicted residues of the transmembrane helix (generated for residues 258--277 TM4 helix and 254--277 TM4A helices. ({\bf B)}) Two-dimensional time plots of the secondary structure analysis. Purple color depicts the presence of the $\alpha$-helical structure, rarely occurring green lines indicate the presence of turns while the blue lines indicate the presence of the 3$_{10}$-helical structures (only a few frames). Residue numbers from 3--22 or 3--25 on the y-axis correspond to the 258--277 or 254--276 residues of the BTL TM4 or TM4A sequences respectively.}
\label{tm4_dppc_ramachandran}
\end{figure}

\newpage
\begin{figure}[H]
\centering
\includegraphics[width=14cm]{Supporting_Materials/tm4_rmsf_md} \\
\caption{{RMSD during MD simulations.} RMSD time graphs of the backbone atoms for the $\alpha$-helices TM4 (initial prediction) and TM4A (prediction with statistics).}
\label{tm4_rmsf_md}
\end{figure}

\newpage
\begin{figure}[h!]
\centering
\includegraphics[width=12cm]{Supporting_Materials/tm4_CD_sds_dpc} \\
\caption{{CD spectra of the TM4 fragment.} CD spectra of TM4 fragment recorded at 298 K in different media: aqueous solution (red), TFE (black), SDS (pink), DPC (green), and DPC in H\textsubscript{2}O/CH\textsubscript{3}OH (blue).}
\label{tm4_cd_sds_dpc}
\end{figure}

\newpage
\begin{figure}[h!]
\centering
\includegraphics[width=12cm]{Supporting_Materials/tm4_sds_stereo} \\
\caption{{The backbone distance constraints and stereo view of TM4 in SDS-$d_{25}$ micelle.} The sequence plot of a backbone $^{1}$H -- $^{1}$H distance constraints yielded from the analysis of 2D NOESY experiment in SDS-$d_{25}$ micelle (\textbf {up}). Stereo view of the high-resolution 3D structure of TM4 evaluated with CYANA software (\textbf {down}).}
\label{tm4_sds_stereo}
\end{figure}

\newpage
\begin{figure}[h!]
\centering
\includegraphics[width=12cm]{Supporting_Materials/tm4_dpc_stereo} \\
\caption{{The backbone distance constraints and stereo view of TM4 in DPC-$d_{38}$ micelle.} Sequence plot of backbone $^{1}$H -- $^{1}$H distance constraints yielded from analysis of 2D NOESY experiment in DPC-$d_{38}$ micelle (\textbf {up}). Stereo view of the high-resolution 3D structure of TM4 evaluated with CYANA software (\textbf {down}).}
\label{tm4_dpc_stereo}
\end{figure}

\newpage
\begin{figure}[h!]
\centering
\includegraphics[width=12cm]{Supporting_Materials/tm4_sds_dpc_ribbon_overlay_rama.eps} \\
\caption{(\textbf{A}) Comparison of the 3D structures of the TM4 peptide in SDS (blue) and DPC (green) obtained on the basis of NMR data. The orientation of $\alpha$-helices are shown by N- and C-termini. (\textbf{B}) The N-terminal (Phe257) and C-terminal (Ser270, Thr271 and Leu272) residues, demonstrated structural alterations in anionic (SDS) and zwitterionic (DPC) media. Changes for $\phi$ and $\psi$ torsion angles are highlighted.}
\label{tm4_sds_dpc_ribbon_overlay_rama}
\end{figure}

\newpage
\begin{figure}[h!]
\centering
\includegraphics[width=12cm]{Supporting_Materials/tm4_sds_dpc_1H_diffusion}
\caption{The $^{1}$H PGSE spin echo attenuation obtained for the TM4 peptide in SDS-$d_{25}$ (blue) and DPC-$d_{38}$ (green) micelles at 303 K. The obtained value of $D_{tr}$ coefficient for TM4 fragment in SDS-$d_{25}$ surfactant is similar to reported previously by our group \cite{choudhury2015structural}.}
\label{tm4_sds_dpc_1H_diffusion}
\end{figure}

\newpage
\begin{figure}[h!]
\centering
\includegraphics[width=12cm]{Supporting_Materials/tm2_tm3_tm4_sds_hydrophobic} \\
\caption{{Energy of hydrophobic interactions of the TM2, TM3 and TM4 transmembrane fragments with SDS micelle.} Energy of hydrophobic interactions of the transmembrane domains of BTL protein with SDS-$d_{25}$ micelle in residue specific manner. The data were calculated using previously evaluated 3D structures TM2 \cite{choudhury2013structural}, TM3 \cite{perdih2012structural}, and TM4 (this work) peptides with YASARA software using AMBER14 force field. Presented alignment of the TM3 peptide has reverse order due to orientation in membrane in respect to the TM2 and TM4 fragments.}
\label{tm2_tm3_tm4_sds_hyrophobic}
\end{figure}

\newpage
\begin{figure}[h!]
\centering
\includegraphics[width=14cm]{Supporting_Materials/tm4_sds_dpc_distance_dpc_snorkeling} \\
\caption{{The time dependence of the distance between TM4 peptide and micelle center of mass.} ({\bf A}) The time dependence of the distance between a center of mass of TM4 peptide in SDS and DPC micelle during MD simulations. In both cases TM4 segment 'flows' from the center towards to the surface of a micelles. ({\bf B}) Effect of snorkeling for N-terminal lysines with phosphate groups located on surface of DPC micelle. The phosphocholine part of DPC monomers are presented as balls and side chains of residues from TM4 fragment shown as balls and sticks.}
\label{tm4_sds_dpc_distance_dpc_snorkeling}
\end{figure}

\newpage
\begin{figure}[h!]
\centering
\includegraphics[width=12cm]{Supporting_Materials/tm4_sds_dpc_hydrophobic_contacts} \\
\caption{{Energy of hydrophobic interactions of the TM4 transmembrane fragment with SDS and DPC micelle.} The energy of hydrophobic interactions ($\Delta H^{m}_{w}$) spanning over all residues of the TM4 segment in the SDS-$d_{25}$ and DPC-$d_{38}$ micelles obtained from the NMR solved 3D structures in Figure 7. The energies were calculated with YASARA software and AMBER 2014 force field. An average energy (per residue) is depicted as the horizontal line.}
\label{tm4_sds_dpc_hydrophobic_contacts}
\end{figure}

\newpage
\begin{figure}[h!]
\centering
\includegraphics[width=12cm]{Supporting_Materials/tm4_sds_dpc_ribbon_content.eps} \\
\caption{Content of the $\alpha$-helical conformation in the TM4 fragment defined with CD measurements (shadow), NMR (filled) and molecular dynamic simulations (empty) procedures in SDS (blue) and DPC (green) surfactants.}
\label{tm4_sds_dpc_ribbon_content}
\end{figure}

\newpage
\begin{figure}[h!]
\centering
\includegraphics[width=14cm]{Supporting_Materials/tm4_sds_dpc_secondary_content.eps} \\
\caption{Time plot of the of the secondary structure analysis for the TM4 fragment in SDS-$d_{25}$ and DPC-$d_{38}$ micelle obtained during molecular dynamic simulations performed in Yasara software.}
\label{tm4_sds_dpc_secondary_content}
\end{figure}

\newpage
\begin{figure}[h!]
\centering
\includegraphics[width=12cm]{Supporting_Materials/tm4_sds_rdf} \\
\caption{{Radial distribution functions (RDF) plots.} RDF obtained with \textit{Ptraj} program for TM4 peptide in SDS-$d_{25}$ micelle. RDF of hydrophobic (red), hydrophilic (green) and water molecules (blue) calculated for heavy atoms in the side chains.}
\label{tm4_sds_rdf}
\end{figure}

\newpage
\begin{figure}[h!]
\centering
\includegraphics[width=12cm]{Supporting_Materials/tm4_dpc_rdf} \\
\caption{{Radial distribution functions (RDF) plots.} RDF plots obtained with \textit{Ptraj} program for TM4 peptide in DPC-$d_{38}$ micelle. RDF of hydrophobic (red), hydrophilic (green) and water molecules (blue) calculated for heavy atoms in the side chains.}
\label{tm4_dpc_rdf}
\end{figure}

\newpage
\begin{figure}[h!]
\centering
\includegraphics[width=8cm]{Supporting_Materials/tm2_tm3_tm4_sds_surface} \\
\caption{The 3D structure of (\textbf{A}) TM2 \cite{choudhury2013structural}, (\textbf{B}) TM3 \cite{perdih2012structural} and (\textbf{C}) TM4 transmembrane fragments of BTL protein in SDS-$d_{25}$ micelar media solved with NMR spectroscopy.}
\label{tm2_tm3_tm4_sds_surface}
\end{figure}

\newpage
\begin{figure}[h!]
\centering
\includegraphics[width=13cm]{Supporting_Materials/tm4_sds_noesy.eps} \\
\caption{{The fragments of 2D $^{1}$H–-$^{1}$H NOESY spectrum acquired for TM4 fragment in SDS-$d_{25}$ micelle.} The 2D homonuclear $^{1}$H–-$^{1}$H NOESY data collected with mixing time 120 ms for TM4 fragment in SDS-$d_{25}$ micelle at 303 K on Agilent DDR2 800 NMR spectrometer. ({\bf A}) – correlations between amide and aliphatic protons are shown; ({\bf B}) – the region characteristic for amide protons.}
\label{tm4_sds_noesy}
\end{figure}

\newpage
\begin{figure}[h!]
\centering
\includegraphics[width=13cm]{Supporting_Materials/tm4_dpc_noesy.eps} \\
\caption{{The fragments of 2D $^{1}$H-–$^{1}$H NOESY spectrum acquired for TM4 fragment in DPC-$d_{38}$ micelle.} The 2D homonuclear $^{1}$H–-$^{1}$H NOESY data collected with mixing time 120 ms for TM4 fragment in DPC-$d_{38}$ micelle at 303 K on Agilent DDR2 800 NMR spectrometer. ({\bf A}) – correlations between amide and aliphatic protons are shown; ({\bf B}) – the region characteristic for amide protons.}
\label{tm4_dpc_noesy}
\end{figure}


\reftitle{References}
\begin{thebibliography}{999}

\bibitem[Tzakos \em{et~al.}(2013)Tzakos, Briasoulis, Thalhammer, J{\"a}ger, and
Apostolopoulos]{tzakos2013novel}
Tzakos, A.G.; Briasoulis, E.; Thalhammer, T.; J{\"a}ger, W.; Apostolopoulos, V.
\newblock Novel oncology therapeutics: Targeted drug delivery for cancer.
\newblock {\em J. Drug Deliv.} {\bf 2013}, {\em 2013},~918304.

\bibitem[Buxhofer-Ausch \em{et~al.}(2013)Buxhofer-Ausch, Secky, Wlcek, Svoboda,
Kounnis, Briasoulis, Tzakos, Jaeger, and Thalhammer]{buxhofer2013tumor}
Buxhofer-Ausch, V.; Secky, L.; Wlcek, K.; Svoboda, M.; Kounnis, V.; Briasoulis,
E.; Tzakos, A.G.; Jaeger, W.; Thalhammer, T.
\newblock Tumor-specific expression of organic anion-transporting polypeptides:
transporters as novel targets for cancer therapy.
\newblock {\em J. Drug Deliv.} {\bf 2013}, {\em 2013},~863539.

\bibitem[Passamonti \em{et~al.}(2009)Passamonti, Terdoslavich, Franca, Vanzo,
Tramer, Braidot, Petrussa, and Vianello]{passamonti2009bioavailability}
Passamonti, S.; Terdoslavich, M.; Franca, R.; Vanzo, A.; Tramer, F.; Braidot,
E.; Petrussa, E.; Vianello, A.
\newblock Bioavailability of flavonoids: A review of their membrane transport
and the function of bilitranslocase in animal and plant organisms.
\newblock {\em Curr. Drug Metab.} {\bf 2009}, {\em 10},~369--394.

\bibitem[Terdoslavich \em{et~al.}(2012)Terdoslavich, de~Graaf, Proost, Cocolo,
Passamonti, and Groothuis]{terdoslavich2012bilitranslocase}
Terdoslavich, M.; de~Graaf, I.A.; Proost, J.H.; Cocolo, A.; Passamonti, S.;
Groothuis, G.M.
\newblock Bilitranslocase is involved in the uptake of bromosulfophthalein in
rat and human liver.
\newblock {\em Drug Metab. Lett.} {\bf 2012}, {\em 6},~165--173.

\bibitem[Passamonti \em{et~al.}(2005)Passamonti, Terdoslavich, Margon, Cocolo,
Medic, Micali, Decorti, and Franko]{passamonti2005uptake}
Passamonti, S.; Terdoslavich, M.; Margon, A.; Cocolo, A.; Medic, N.; Micali,
F.; Decorti, G.; Franko, M.
\newblock Uptake of bilirubin into HepG2 cells assayed by thermal lens
spectroscopy.
\newblock {\em FEBS J.} {\bf 2005}, {\em 272},~5522--5535.

\bibitem[Montanic \em{et~al.}(2013)Montanic, Terdoslavich, Rajcevic, De~Leo,
Curin~Serbec, and Passamonti]{montanic2013development}
Montanic, S.; Terdoslavich, M.; Rajcevic, U.; De~Leo, L.; Curin~Serbec, V.;
Passamonti, S.
\newblock Development and characterization of a novel mAb against
bilitranslocase-a new biomarker of renal carcinoma.
\newblock {\em Radiol. Oncol.} {\bf 2013}, {\em 47},~128--137.

\bibitem[{\v{Z}}uperl \em{et~al.}(2011){\v{Z}}uperl, Fornasaro, Novi{\v{c}},
and Passamonti]{vzuperl2011experimental}
{\v{Z}}uperl, {\v{S}}.; Fornasaro, S.; Novi{\v{c}}, M.; Passamonti, S.~Experimental determination and prediction of bilitranslocase
transport activity.
\newblock {\em Anal. Chim. Acta} {\bf 2011}, {\em 705},~322--333.

\bibitem[Battiston \em{et~al.}(1998)Battiston, Passamonti, Macagno, and
Sottocasa]{battiston1998bilirubin}
Battiston, L.; Passamonti, S.; Macagno, A.; Sottocasa, G.L.
\newblock The bilirubin-binding motif of bilitranslocase and its relation to
conserved motifs in ancient biliproteins.
\newblock {\em Biochem. Biophys. Res. Commun.} {\bf 1998},
{\em 247},~687--692.

\bibitem[Passamonti \em{et~al.}(1998)Passamonti, Battiston, and
Sottocasa]{passamonti1998bilitranslocase}
Passamonti, S.; Battiston, L.; Sottocasa, G.L.
\newblock Bilitranslocase can exist in two metastable forms with different
affinities for the substrates.
\newblock {\em FEBS J.} {\bf 1998}, {\em 253},~84--90.

\bibitem[Karawajczyk \em{et~al.}(2007)Karawajczyk, Drgan, Medic, Oboh,
Passamonti, and Novi{\v{c}}]{karawajczyk2007properties}
Karawajczyk, A.; Drgan, V.; Medic, N.; Oboh, G.; Passamonti, S.; Novi{\v{c}},
M.~Properties of flavonoids influencing the binding to bilitranslocase
investigated by neural network modelling.
\newblock {\em Biochem. Pharmacol.} {\bf 2007}, {\em 73},~308--320.

\bibitem[Passamonti \em{et~al.}(2005)Passamonti, Cocolo, Braidot, Petrussa,
Peresson, Medic, Macri, and Vianello]{passamonti2005characterization}
Passamonti, S.; Cocolo, A.; Braidot, E.; Petrussa, E.; Peresson, C.; Medic, N.;
Macri, F.; Vianello, A.
\newblock Characterization of electrogenic bromosulfophthalein transport in
carnation petal microsomes and its inhibition by antibodies against
bilitranslocase.
\newblock {\em FEBS J.} {\bf 2005}, {\em 272},~3282--3296.

\bibitem[Maestro \em{et~al.}(2009)Maestro, Terdoslavich, Vanzo, Kuku, Tramer,
Nicolin, Micali, Decorti, and Passamonti]{maestro2009expression}
Maestro, A.; Terdoslavich, M.; Vanzo, A.; Kuku, A.; Tramer, F.; Nicolin, V.;
Micali, F.; Decorti, G.; Passamonti,~S.
\newblock Expression of bilitranslocase in the vascular endothelium and its
function as a flavonoid transporter.
\newblock {\em Cardiovasc. Res.} {\bf 2009}, {\em 85},~175--183.

\bibitem[Ziberna \em{et~al.}(2012)Ziberna, Tramer, Moze, Vrhovsek, Mattivi, and
Passamonti]{ziberna2012transport}
Ziberna, L.; Tramer, F.; Moze, S.; Vrhovsek, U.; Mattivi, F.; Passamonti, S.~Transport and bioactivity of cyanidin 3-glucoside into the vascular
endothelium.
\newblock {\em Free Radic. Biol. Med.} {\bf 2012}, {\em
52},~1750--1759.

\bibitem[Roy~Choudhury and Novi{\v{c}}(2009)]{roy2009data}
Roy~Choudhury, A.; Novi{\v{c}}, M.
\newblock Data-driven model for the prediction of protein transmembrane
regions.
\newblock {\em SAR QSAR Environ. Res.} {\bf 2009}, {\em
20},~741--754.

\bibitem[Perdih \em{et~al.}(2012)Perdih, Choudhury, {\v{Z}}uperl, Sikorska,
Zhukov, Solmajer, and Novi{\v{c}}]{perdih2012structural}
Perdih, A.; Choudhury, A.R.; {\v{Z}}uperl, {\v{S}}.; Sikorska, E.; Zhukov, I.;
Solmajer, T.; Novi{\v{c}}, M.
\newblock Structural analysis of a peptide fragment of transmembrane
transporter protein bilitranslocase.
\newblock {\em PLoS ONE} {\bf 2012}, {\em 7},~e38967.

\bibitem[Choudhury \em{et~al.}(2013)Choudhury, Perdih, {\v{Z}}uperl, Sikorska,
Solmajer, Jurga, Zhukov, and Novi{\v{c}}]{choudhury2013structural}
Choudhury, A.R.; Perdih, A.; {\v{Z}}uperl, {\v{S}}.; Sikorska, E.; Solmajer,
T.; Jurga, S.; Zhukov, I.; Novi{\v{c}}, M.
\newblock Structural elucidation of transmembrane transporter protein
Bilitranslocase: Conformational analysis of the second transmembrane region
TM2 by molecular dynamics and NMR spectroscopy.
\newblock {\em Biochim. Biophys. Acta (BBA) Biomembr.} {\bf 2013},
{\em 1828},~2609--2619.

\bibitem[Choudhury \em{et~al.}(2015)Choudhury, Sikorska, van~den Boom, Bayer,
Popenda, Szutkowski, Jurga, Bonomi, Sali, Zhukov,
et~al.]{choudhury2015structural}
Choudhury, A.R.; Sikorska, E.; van~den Boom, J.; Bayer, P.; Popenda, {\L}.;
Szutkowski, K.; Jurga, S.; Bonomi,~M.; Sali, A.; Zhukov, I.; et al.
\newblock Structural model of the bilitranslocase transmembrane domain
supported by NMR and FRET data.
\newblock {\em PLoS ONE} {\bf 2015}, {\em 10},~e0135455.

\bibitem[Pieper \em{et~al.}(2013)Pieper, Schlessinger, Kloppmann, Chang, Chou,
Dumont, Fox, Fromme, Hendrickson, Malkowski, Rees, Stokes, Stowell, Wiener,
Rost, Stroud, Stevens, and Sali]{pieper2013coordinating}
Pieper, U.; Schlessinger, A.; Kloppmann, E.; Chang, G.A.; Chou, J.J.; Dumont,
M.E.; Fox, B.G.; Fromme, P.; Hendrickson, W.A.; Malkowski, M.G.; et al.~Coordinating the impact of structural genomics on the human
$\alpha$-helical transmembrane proteome.
\newblock {\em Nat. Struct. Mol. Biol.} {\bf 2013}, {\em
20},~135--138.

\bibitem[Vashisth \em{et~al.}(2013)Vashisth, Storaska, Neubig, and
Brooks~III]{vashisth2013conformational}
Vashisth, H.; Storaska, A.J.; Neubig, R.R.; Brooks, C.L., III.
\newblock Conformational dynamics of a regulator of G-protein signaling protein
reveals a mechanism of allosteric inhibition by a small molecule.
\newblock {\em ACS~Chem.~Biol.} {\bf 2013}, {\em 8},~2778--2784.

\bibitem[Schmidpeter and Schmid(2014)]{schmidpeter2014molecular}
Schmidpeter, P.A.; Schmid, F.X.
\newblock Molecular determinants of a regulatory prolyl isomerization in the
signal adapter protein c-CrkII.
\newblock {\em ACS Chem. Biol.} {\bf 2014}, {\em 9},~1145--1152.

\bibitem[Nugent and Jones(2012)]{nugent2012membrane}
Nugent, T.; Jones, D.T.
\newblock Membrane protein structural bioinformatics.
\newblock {\em J. Struct. Biol.} {\bf 2012}, {\em 179},~327--337.

\bibitem[Choudhury and Novi{\v{c}}(2015)]{choudhury2015predbetatm}
Choudhury, A.R.; Novi{\v{c}}, M.
\newblock Pred$\beta$TM: A novel $\beta$-transmembrane region prediction
algorithm.
\newblock {\em PLoS ONE} {\bf 2015}, {\em 10},~e0145564.

\bibitem[Nieh \em{et~al.}(2005)Nieh, Raghunathan, Kline, Harroun, Huang,
Pencer, and Katsaras]{nieh2005spontaneously}
Nieh, M.P.; Raghunathan, V.A.; Kline, S.R.; Harroun, T.A.; Huang, C.Y.; Pencer,
J.; Katsaras, J.
\newblock Spontaneously formed unilamellar vesicles with path-dependent size
distribution.
\newblock {\em Langmuir} {\bf 2005}, {\em 21},~6656--6661.

\bibitem[Kallick \em{et~al.}(1995)Kallick, Tessmer, Watts, and
Li]{kallick1995use}
Kallick, D.A.; Tessmer, M.R.; Watts, C.R.; Li, C.Y.
\newblock The use of dodecylphosphocholine micelles in solution~NMR.
\newblock {\em J. Magn. Reson. Ser. B} {\bf 1995}, {\em
109},~60--65.

\bibitem[Chipot \em{et~al.}(2018)Chipot, Dehez, Schnell, Zitzmann,
Pebay-Peyroula, Catoire, Miroux, Kunji, Veglia, Cross,
et~al.]{chipot2018perturbations}
Chipot, C.; Dehez, F.; Schnell, J.R.; Zitzmann, N.; Pebay-Peyroula, E.;
Catoire, L.J.; Miroux, B.; Kunji, E.R.; Veglia, G.; Cross, T.A.; et al.
\newblock Perturbations of native membrane protein structure in alkyl
phosphocholine detergents: A critical assessment of NMR and biophysical
studies.
\newblock {\em Chem. Rev.} {\bf 2018}, {\em 118},~3559--3607.

\bibitem[Zhou and Cross(2013)]{zhou2013modeling}
Zhou, H.X.; Cross, T.A.
\newblock Modeling the membrane environment has implications for membrane
protein structure and function: Influenza A M2 protein.
\newblock {\em Protein Sci.} {\bf 2013}, {\em 22},~381--394.

\bibitem[Hofmann(1993)]{hofmann1993tmbase}
Hofmann, K.~TMbase-A database of membrane spanning proteins segments.~{\em Biol. Chem. Hoppe-Seyler} {\bf 1993},~{\em 374},~166.

\bibitem[Claros and von Heijne(1994)]{claros1994toppred}
Claros, M.G.; von Heijne, G.
\newblock TopPred II: An improved software for membrane protein structure
predictions.
\newblock {\em Bioinformatics} {\bf 1994}, {\em 10},~685--686.

\bibitem[Pasquier \em{et~al.}(1999)Pasquier, Promponas, Palaios, Hamodrakas,
and Hamodrakas]{pasquier1999novel}
\textls[-5]{Pasquier, C.; Promponas, V.; Palaios, G.; Hamodrakas, J.; Hamodrakas, S.
\newblock A novel method for predicting transmembrane segments in proteins
based on a statistical analysis of the SwissProt database: The~PRED-TMR
algorithm.}
\newblock {\em Protein Eng.} {\bf 1999}, {\em 12},~381--385.

\bibitem[Shen and Chou(2008)]{shen2008membrain}
Shen, H.; Chou, J.J.
\newblock MemBrain: Improving the accuracy of predicting transmembrane helices.
\newblock {\em PLoS ONE} {\bf 2008}, {\em 3},~e2399.

\bibitem[Reynolds \em{et~al.}(2008)Reynolds, K{\"a}ll, Riffle, Bilmes, and
Noble]{reynolds2008transmembrane}
Reynolds, S.M.; K{\"a}ll, L.; Riffle, M.E.; Bilmes, J.A.; Noble, W.S.
\newblock Transmembrane topology and signal peptide prediction using dynamic
bayesian networks.
\newblock {\em PLoS Comput. Biol.} {\bf 2008}, {\em 4},~e1000213.

\bibitem[Tusnady and Simon(2001)]{tusnady2001hmmtop}
Tusnady, G.E.; Simon, I.~The HMMTOP transmembrane topology prediction server.~{\em Bioinformatics} {\bf 2001},~{\em 17},~849--850.

\bibitem[Bernsel \em{et~al.}(2008)Bernsel, Viklund, Falk, Lindahl, von Heijne,
and Elofsson]{bernsel2008prediction}
Bernsel, A.; Viklund, H.; Falk, J.; Lindahl, E.; von Heijne, G.; Elofsson, A.
\newblock Prediction of membrane-protein topology from first principles.
\newblock {\em Proc. Natl. Acad. Sci. USA} {\bf 2008},
{\em 105},~7177--7181.

\bibitem[Bernsel \em{et~al.}(2009)Bernsel, Viklund, Hennerdal, and
Elofsson]{bernsel2009topcons}
Bernsel, A.; Viklund, H.; Hennerdal, A.; Elofsson, A.
\newblock TOPCONS: Consensus prediction of membrane protein topology.
\newblock {\em Nucleic Acids Res.} {\bf 2009}, {\em 37},~W465--W468.

\bibitem[Hirokawa \em{et~al.}(1998)Hirokawa, Boon-Chieng, and
Mitaku]{hirokawa1998sosui}
Hirokawa, T.; Boon-Chieng, S.; Mitaku, S.
\newblock SOSUI: Classification and secondary structure prediction system for
membrane proteins.
\newblock {\em Bioinformatics} {\bf 1998}, {\em
14},~378--379.

\bibitem[Humphrey \em{et~al.}(1996)Humphrey, Dalke, and
Schulten]{humphrey1996vmd}
Humphrey, W.; Dalke, A.; Schulten, K.
\newblock VMD: Visual molecular dynamics.
\newblock {\em J. Mol. Graph.} {\bf 1996}, {\em 14},~33--38.

\bibitem[Page \em{et~al.}(2008)Page, Kim, and Cross]{page2008transmembrane}
Page, R.C.; Kim, S.; Cross, T.A.
\newblock Transmembrane helix uniformity examined by spectral mapping of
torsion~angles.
\newblock {\em Structure} {\bf 2008}, {\em 16},~787--797.

\bibitem[Luo and Baldwin(1997)]{luo1997mechanism}
Luo, P.; Baldwin, R.L.
\newblock Mechanism of helix induction by trifluoroethanol: A framework for
extrapolating the helix-forming properties of peptides from
trifluoroethanol/water mixtures back to water.
\newblock {\em Biochemistry} {\bf 1997},~{\em 36},~8413--8421.

\bibitem[Baldwin(1986)]{baldwin1986temperature}
Baldwin, R.L.
\newblock Temperature dependence of the hydrophobic interaction in protein
folding.
\newblock {\em Proc. Natl. Acad. Sci. USA} {\bf 1986},
{\em 83},~8069--8072.

\bibitem[Mu and Gao(2007)]{mu2007effects}
Mu, Y.; Gao, Y.Q.
\newblock Effects of hydrophobic and dipole-dipole interactions on the
conformational transitions of a model polypeptide.
\newblock {\em J. Chem. Phys.} {\bf 2007}, {\em 127},~09B604.

\bibitem[Sreerama and Woody(2004)]{CDsreerama2004analysis}
Sreerama, N.; Woody, R.W.
\newblock On the analysis of membrane protein circular dichroism spectra.
\newblock {\em Protein Sci.} {\bf 2004}, {\em 13},~100--112.

\bibitem[Miles and Wallace(2016)]{CDmiles2016circular}
Miles, A.J.; Wallace, B.A.~Circular dichroism spectroscopy of membrane proteins.~{\em Chem.~Soc.~Rev.} {\bf 2016},~{\em 45},~4859--4872.

\bibitem[W{\"u}thrich(1986)]{wuthrich1986nmr}
W{\"u}thrich, K.
\newblock NMR with Proteins and Nucleic Acids.
\newblock {\em Europhys. News} {\bf 1986}, {\em 17},~11--13.

\bibitem[G{\"u}ntert and Buchner(2015)]{guntert2015combined}
G{\"u}ntert, P.; Buchner, L.
\newblock Combined automated NOE assignment and structure calculation with
CYANA.
\newblock {\em J.~Biomol. NMR} {\bf 2015}, {\em 62},~453--471.

\bibitem[Shen and Bax(2015)]{shen2015protein}
Shen, Y.; Bax, A.
\newblock Protein structural information derived from NMR chemical shift with
the neural network program TALOS-N.
\newblock In {\em Artificial Neural Networks}; 
Springer: New York, NY, USA, 2015; pp. 17--32.
%We add the location of the publisher, please check.

\bibitem[Kholodenko and Douglas(1995)]{kholodenko1995generalized}
Kholodenko, A.L.; Douglas, J.F.
\newblock Generalized Stokes-Einstein equation for spherical particle
suspensions.
\newblock {\em Phys. Rev. E} {\bf 1995}, {\em 51},~1081.

\bibitem[Cantor and Schimmel(1980)]{cantor1980biophysical}
Cantor, C.R.; Schimmel, P.R.
\newblock {\em Biophysical Chemistry, Part 2: Techniques for the Study of
Biological Structure and Function, Part 2}; 
Freeman: San Francisco, CA, USA, 1980.

\bibitem[Chou \em{et~al.}(2004)Chou, Baber, and Bax]{chou2004characterization}
Chou, J.J.; Baber, J.L.; Bax, A.
\newblock Characterization of phospholipid mixed micelles by translational
diffusion.
\newblock {\em J.~Biomol. NMR} {\bf 2004}, {\em 29},~299--308.

\bibitem[Beswick \em{et~al.}(1998)Beswick, Guerois, Cordier-Ochsenbein, Coic,
Huynh-Dinh, Tostain, Noel, Sanson, and
Neumann]{beswick1998dodecylphosphocholine}
Beswick, V.; Guerois, R.; Cordier-Ochsenbein, F.; Coic, Y.M.; Huynh-Dinh, T.;
Tostain, J.; Noel, J.P.; Sanson,~A.; Neumann, J.M.
\newblock Dodecylphosphocholine micelles as a membrane-like environment: New
results from NMR relaxation and paramagnetic relaxation enhancement analysis.
\newblock {\em Eur. Biophys. J.} {\bf 1998}, {\em 28},~48--58.

\bibitem[Jafari \em{et~al.}(2017)Jafari, Mehrnejad, and
Doustdar]{jafari2017insight}
Jafari, M.; Mehrnejad, F.; Doustdar, F.
\newblock Insight into the interactions, residue snorkeling, and membrane
disordering potency of a single antimicrobial peptide into different lipid
bilayers.~{\em PLoS ONE} {\bf 2017},~{\em 12},~e0187216.

\bibitem[Szutkowski \em{et~al.}(2007)Szutkowski, Stilbs, and
Jurga]{szutkowski2007proton}
Szutkowski, K.; Stilbs, P.; Jurga, S.
\newblock Proton chemical exchange in aqueous solutions of dodecylammonium
chloride: Effects of micellar aggregation.
\newblock {\em J. Phys. Chem. C} {\bf 2007}, {\em
111},~15613--15619.

\bibitem[Carver and Richards(1972)]{carver1972general}
Carver, J.; Richards, R.
\newblock A general two-site solution for the chemical exchange produced
dependence of \textit{T}$_{2}$ upon the Carr-Purcell pulse separation.
\newblock {\em J. Magn. Reson.} {\bf 1972}, {\em 6},~89--105.

\bibitem[Palmer~III \em{et~al.}(2001)Palmer~III, Kroenke, and
Loria]{palmer2001nuclear}
Palmer, A.G., III; Kroenke, C.D.; Loria, J.P.~Nuclear magnetic resonance methods for quantifying
microsecond-to-millisecond motions in biological macromolecules.
\newblock {\em Methods Enzymol.} {\bf 2001}, {\em 339},~204--238.

\bibitem[Langham \em{et~al.}(2007)Langham, Waring, and
Kaznessis]{langham2007comparison}
Langham, A.A.; Waring, A.J.; Kaznessis, Y.
\newblock Comparison of interactions between beta-hairpin decapeptides and
SDS/DPC micelles from experimental and simulation data.
\newblock {\em BMC Biochem.} {\bf 2007}, {\em 8},~11.

\bibitem[Venko \em{et~al.}(2017)Venko, Choudhury, and
Novi{\v{c}}]{venko2017computational}
Venko, K.; Choudhury, A.R.; Novi{\v{c}}, M.
\newblock Computational approaches for revealing the structure of membrane
transporters: Case study on bilitranslocase.
\newblock {\em Comput. Struct. Biotechnol. J.} {\bf 2017},
{\em 15},~232--242.

\bibitem[Nogales and Lightner(1995)]{nogales1995structure}
Nogales, D.; Lightner, D.A.
\newblock On the structure of bilirubin in solution.
\newblock {\em J. Biol. Chem.} {\bf 1995}, {\em 270},~73--77.

\bibitem[Xie \em{et~al.}(1993)Xie, Holmes, and Lightner]{xie1993bilirubin}
Xie, M.; Holmes, D.L.; Lightner, D.A.~Bilirubin conformation and intramolecular steric buttressing.
C(10)-\textit{gem}-dimethyl effect.
\newblock {\em Tetrahedron} {\bf 1993}, {\em 49},~9235--9250.

\bibitem[Krogh \em{et~al.}(2001)Krogh, Larsson, von Heijne, and
Sonnhammer]{krogh2001predicting}
Krogh, A.; Larsson, B.; von Heijne, G.; Sonnhammer, E.L.
\newblock Predicting transmembrane protein topology with a hidden Markov model:
application to complete genomes.
\newblock {\em J. Mol. Biol.} {\bf 2001}, {\em 305},~567--580.

\bibitem[K{\"a}ll \em{et~al.}(2004)K{\"a}ll, Krogh, and
Sonnhammer]{kall2004combined}
K{\"a}ll, L.; Krogh, A.; Sonnhammer, E.L.
\newblock A combined transmembrane topology and signal peptide prediction
method.
\newblock {\em J. Mol. Biol.} {\bf 2004}, {\em 338},~1027--1036.

\bibitem[Yuan \em{et~al.}(2004)Yuan, Mattick, and Teasdale]{yuan2004svmtm}
Yuan, Z.; Mattick, J.S.; Teasdale, R.D.
\newblock SVMtm: Support vector machines to predict transmembrane segments.
\newblock {\em J. Comput. Chem.} {\bf 2004}, {\em
25},~632--636.

\bibitem[Cserzo \em{et~al.}(2004)Cserzo, Eisenhaber, Eisenhaber, and
Simon]{cserzo2004tm}
Cserzo, M.; Eisenhaber, F.; Eisenhaber, B.; Simon, I.
\newblock TM or not TM: Transmembrane protein prediction with low false
positive rate using DAS-TMfilter.
\newblock {\em Bioinformatics} {\bf 2004}, {\em 20},~136--137.

\bibitem[Jones(2007)]{jones2007improving}
Jones, D.T.~Improving the accuracy of transmembrane protein topology prediction
using evolutionary information.
\newblock {\em Bioinformatics} {\bf 2007}, {\em 23},~538--544.

\bibitem[Viklund and Elofsson(2008)]{viklund2008method}
Viklund, H.; Elofsson, A.~A method that improves topology prediction for transmembrane proteins
by using two-track ANN-based preference scores and an improved topological
grammar.~{\em Bioinformatics} {\bf 2008},~{\em 24},~1662--1668.

\bibitem[Brooks \em{et~al.}(2009)Brooks, Brooks~III, MacKerell~Jr., Nilsson,
Petrella, Roux, Won, Archontis, Bartels, Boresch, Caflisch, Caves, Cui,
Dinner, Feig, Fischer, Gao, Hodoscek, Im, Kuczera, Lazaridis, Ma,
Ovchinnikov, Paci, Pastor, Post, Pu, Schaefer, Tidor, Venable, Woodcock, Wu,
Yang, York, and Karplus]{brooks2009charmm}
Brooks, B.R.; Brooks, C.L., III; MacKerell, A.D., Jr.; Nilsson, L.; Petrella,
R.J.; Roux, B.; Won, Y.; Archontis,~G.; Bartels, C.; Boresch, S.; et al.~CHARMM: The biomolecular simulation program.~{\em J. Comput. Chem.} {\bf 2009},~{\em
30},~1545--1614.

\bibitem[MacKerell~Jr \em{et~al.}(1998)MacKerell~Jr, Bashford, Bellott,
Dunbrack~Jr, Evanseck, Field, Fischer, Gao, Guo, Ha, et~al.]{mackerell1998j}
MacKerell, A., Jr.; Bashford, D.; Bellott, M.; Dunbrack, R., Jr.; Evanseck, J.;
Field, M.; Fischer, S.; Gao,~J.; Guo,~H.; Ha, S.; et al.~All-atom empirical potential for molecular modeling and dynamics
studies of proteins.~{\em J.~Phys. Chem. B} {\bf 1998}, {\em
102},~3586.

\bibitem[Klauda \em{et~al.}(2010)Klauda, Venable, Freites, O’Connor, Tobias,
Mondragon-Ramirez, Vorobyov, MacKerell~Jr, and Pastor]{klauda2010update}
Klauda, J.B.; Venable, R.M.; Freites, J.A.; O’Connor, J.W.; Tobias, D.J.;
Mondragon-Ramirez, C.; Vorobyov, I.; MacKerell, A.D., Jr.; Pastor, R.W.
\newblock Update of the CHARMM all-atom additive force field for lipids:
validation on six lipid types.
\newblock {\em J. Phys. Chem. B} {\bf 2010}, {\em
114},~7830--7843.

\bibitem[Frishman and Argos(1995)]{frishman1995knowledge}
Frishman, D.; Argos, P.
\newblock Knowledge-based protein secondary structure assignment.
\newblock {\em Proteins Struct. Funct. Bioinform.} {\bf 1995},
{\em 23},~566--579.

\bibitem[Racine(2006)]{racine2006gnuplot}
Racine, J.
\newblock gnuplot 4.0: A portable interactive plotting utility.
\newblock {\em J. Appl. Econom.} {\bf 2006}, {\em 21},~133--141.

\bibitem[Turro and Yekta(1978)]{turro1978luminescent}
Turro, N.J.; Yekta, A.
\newblock Luminescent probes for detergent solutions. A simple procedure for
determination of the mean aggregation number of micelles.
\newblock {\em J. Am. Chem. Soc.} {\bf 1978}, {\em
100},~5951--5952.

\bibitem[Hsu \em{et~al.}(2003)Hsu, Breukink, Bierbaum, Sahl, de~Kruijff,
Kaptein, van Nuland, and Bonvin]{hsu2003nmr}
Hsu, S.T.D.; Breukink, E.; Bierbaum, G.; Sahl, H.G.; de~Kruijff, B.; Kaptein,
R.; van Nuland, N.A.; Bonvin,~A.M.
\newblock NMR study of Mersacidin and lipid II interaction in
dodecylphosphocholine micelles.~{\em J. Biol. Chem.} {\bf 2003},~{\em
278},~13110--13117.

\bibitem[Hwang and Shaka(1995)]{hwang1995water}
Hwang, T.L.; Shaka, A.
\newblock Water suppression that works. Excitation sculpting using arbitrary
wave-forms and pulsed-field gradients.
\newblock {\em J. Magn. Reson. Ser. A} {\bf 1995}, {\em
112},~275--279.

\bibitem[Wishart \em{et~al.}(1995)Wishart, Bigam, Yao, Abildgaard, Dyson,
Oldfield, Markley, and Sykes]{wishart19951}
Wishart, D.S.; Bigam, C.G.; Yao, J.; Abildgaard, F.; Dyson, H.J.; Oldfield, E.;
Markley, J.L.; Sykes, B.D.
\newblock $^{1}$H, $^{13}$C and $^{15}$N chemical shift referencing in
biomolecular NMR.
\newblock {\em J. Biomol. NMR} {\bf 1995}, {\em 6},~135--140.

\bibitem[Delaglio \em{et~al.}(1995)Delaglio, Grzesiek, Vuister, Zhu, Pfeifer,
and Bax]{delaglio1995nmrpipe}
Delaglio, F.; Grzesiek, S.; Vuister, G.W.; Zhu, G.; Pfeifer, J.; Bax, A.
\newblock NMRPipe: A multidimensional spectral processing system based on UNIX
pipes.
\newblock {\em J. Biomol. NMR} {\bf 1995}, {\em 6},~277--293.

\bibitem[Lee \em{et~al.}(2014)Lee, Tonelli, and Markley]{lee2014nmrfam}
Lee, W.; Tonelli, M.; Markley, J.L.~NMRFAM-SPARKY: Enhanced software for biomolecular NMR spectroscopy.
\newblock {\em Bioinformatics} {\bf 2014}, {\em 31},~1325--1327.

\bibitem[Shen and Bax(2010)]{shen2010prediction}
Shen, Y.; Bax, A.
\newblock Prediction of Xaa-Pro peptide bond conformation from sequence and
chemical shifts.
\newblock {\em J.~Biomol. NMR} {\bf 2010}, {\em 46},~199--204.

\bibitem[Sharma and Rajarathnam(2000)]{sharma200013c}
Sharma, D.; Rajarathnam, K.
\newblock $^{13}$C NMR chemical shifts can predict disulfide bond formation.
\newblock {\em J. Biomol. NMR} {\bf 2000}, {\em 18},~165--171.

\bibitem[Case \em{et~al.}(2006)Case, Darden, Cheatham~III, Simmerling, Wang,
Duke, Luo, Merz, Pearlman, Crowley, Walker, Zhang, Hayik, Roitberg, Seabra,
Wong, Paesani, Wu, Brozell, Tsui, Gohlke, Yang, Tan, Mongan, Hornak, Cui,
Beroza, Mathews, Schafmeister, Ross, and Kollman]{case2006amber}
Case, D.A.; Darden, T.; Cheatham, T.E., III; Simmerling, C.; Wang, J.; Duke,
R.E.; Luo, R.; Merz, K.M.; Pearlman, D.A.; Crowley, M.; et al.
\newblock {\em AMBER 9}; 
\newblock University of California: San Francisco, CA, USA, 2006.

\bibitem[Case \em{et~al.}(2014)Case, Babin, Berryman, Betz, Cai, Cerutti,
Cheatham~III, Darden, Duke, Goetz, Gusarov, Homeyer, Janowski, Kaus,
Kolossvary, Kovalenko, Lee, LeGrand, Luchko, Luo, Madej, Merz, Paesani, Roe,
Roitberg, Sagui, Salomon-Ferrer, Seabra, Simmerling, Smith, Swails, Walker,
Wang, Wolf, Wu, and Kollman]{case2014amber}
Case, D.A.; Babin, V.; Berryman, J.; Betz, R.M.; Cai, Q.; Cerutti, D.S.;
Cheatham, T.E., III; Darden, T.A.; Duke,~R.E.; Gohlke, H.; et al.
\newblock {\em AMBER 14, 2014};
\newblock University of California: San Francisco, CA, USA, 2014.

\bibitem[Koradi \em{et~al.}(1996)Koradi, Billeter, and
W{\"u}thrich]{koradi1996molmol}
Koradi, R.; Billeter, M.; W{\"u}thrich, K.
\newblock MOLMOL: A program for display and analysis of macromolecular
structures.
\newblock {\em J. Mol. Graph.} {\bf 1996}, {\em 14},~51--55.

\bibitem[Pettersen \em{et~al.}(2004)Pettersen, Goddard, Huang, Couch,
Greenblatt, Meng, and Ferrin]{pettersen2004ucsf}
Pettersen, E.F.; Goddard, T.D.; Huang, C.C.; Couch, G.S.; Greenblatt, D.M.;
Meng, E.C.; Ferrin, T.E.
\newblock UCSF Chimera---A visualization system for exploratory research and
analysis.
\newblock {\em J. Comput. Chem.} {\bf 2004},~{\em
25},~1605--1612.

\bibitem[Nilsson \em{et~al.}(2004)Nilsson, Gil, Delgadillo, and
Morris]{nilsson2004improving}
Nilsson, M.; Gil, A.M.; Delgadillo, I.; Morris, G.A.
\newblock Improving pulse sequences for 3D diffusion-ordered NMR spectroscopy:
2DJ-IDOSY.
\newblock {\em Anal. Chem.} {\bf 2004}, {\em 76},~5418--5422.

\bibitem[Wu \em{et~al.}(1995)Wu, Chen, and Johnson]{wu1995improved}
Wu, D.; Chen, A.; Johnson, C.S.
\newblock An improved diffusion-ordered spectroscopy experiment incorporating
bipolar-gradient pulses.
\newblock {\em J. Magn. Reson. Ser. A} {\bf 1995}, {\em
115},~260--264.

\bibitem[Scotti \em{et~al.}(2015)Scotti, Liu, Hyatt, Herman, Choi, Kim, Lyon,
Gasser, and Fernandez-Nieves]{scotti2015contin}
Scotti, A.; Liu, W.; Hyatt, J.; Herman, E.; Choi, H.; Kim, J.; Lyon, L.;
Gasser, U.; Fernandez-Nieves, A.
\newblock The~CONTIN algorithm and its application to determine the size
distribution of microgel suspensions.
\newblock {\em J.~Chem. Phys.} {\bf 2015}, {\em 142},~234905.

\bibitem[Stejskal and Tanner(1965)]{stejskal1965spin}
Stejskal, E.O.; Tanner, J.E.
\newblock Spin diffusion measurements: Spin echoes in the presence of a
time-dependent field gradient.
\newblock {\em J. Chem. Phys.} {\bf 1965}, {\em 42},~288--292.

\bibitem[Farrow \em{et~al.}(1994)Farrow, Muhandiram, Singer, Pascal, Kay, Gish,
Shoelson, Pawson, Forman-Kay, and Kay]{farrow1994backbone}
Farrow, N.A.; Muhandiram, R.; Singer, A.U.; Pascal, S.M.; Kay, C.M.; Gish, G.;
Shoelson, S.E.; Pawson, T.; Forman-Kay, J.D.; Kay, L.E.
\newblock Backbone dynamics of a free and a phosphopeptide-complexed Src
homology 2 domain studied by $^{15}$N NMR relaxation.
\newblock {\em Biochemistry} {\bf 1994}, {\em 33},~5984--6003.

\bibitem[Kay \em{et~al.}(1992)Kay, Nicholson, Delaglio, Bax, and
Torchia]{kay1992pulse}
Kay, L.E.; Nicholson, L.K.; Delaglio, F.; Bax, A.; Torchia, D.A.
\newblock Pulse sequences for removal of the effects of cross correlation
between dipolar and chemical-shift anisotropy relaxation mechanisms on the
measurement of heteronuclear \textit{T}$_{1}$ and \textit{T}$_{2}$ values in
proteins.
\newblock {\em J. Magn. Reson.} {\bf 1992}, {\em 97},~359--375.

\bibitem[Li \em{et~al.}(2007)Li, Gao, Qin, Chase, Gor'kov, Brey, and
Cross]{li2007uniformly}
{Li, C.}; Gao, P.; Qin, H.; Chase, R.; Gor'kov, P.L.; Brey, W.W.; Cross, T.A.~Uniformly aligned full-length membrane proteins in liquid crystalline
bilayers for structural characterization.~{\em J.~Am.~Chem.~Soc.} {\bf 2007},~{\em
129},~5304--5305.


\bibitem[Sreerama and Woody(2000)]{sreerama2000estimation}
{Sreerama, N.}; Woody, R.W.
\newblock Estimation of protein secondary structure from circular dichroism
spectra: Comparison of CONTIN, SELCON, and CDSSTR methods with an expanded
reference set.
\newblock {\em Anal. Biochem.} {\bf 2000}, {\em 287},~252--260.

\bibitem[Jo \em{et~al.}(2008)Jo, Kim, Iyer, and Im]{jo2008charmm}
{Jo, S.}; Kim, T.; Iyer, V.G.; Im, W.
\newblock CHARMM-GUI: A web-based graphical user interface for CHARMM.
\newblock {\em J.~Comput. Chem.} {\bf 2008}, {\em
29},~1859--1865.

\bibitem[Vriend(1990)]{vriend1990if}
{Vriend, G.}
\newblock WHAT IF: A molecular modeling and drug design program.
\newblock {\em J. Mol. Graph.} {\bf 1990}, {\em 8},~52--56.

\end{thebibliography}


%%%%%%%%%%%%%%%%%%%%%%%%%%%%%%%%%%%%%%%%%%
\end{document}
