# Supplementary material for: Structural Analysis and Dynamic Processes of the Transmembrane Segment Inside Different Micellar Environments—Implications for the TM4 Fragment of the Bilitranslocase Protein
Source: Int J Mol Sci. 2019 Aug 26;20(17):4172. doi: 10.3390/ijms20174172 (PMC6747479; doi:10.3390/ijms20174172)
Supplement: Supplementary file 1 [file ijms-20-04172-s001.zip › ijms-560636-S/missfont.log]

mktextfm at10
mktextfm at7
mktextfm at6
mktextfm at10
mktextfm at7
mktextfm at6
mktextfm at10
mktextfm at7
mktextfm at6
mktextfm at10
mktextfm at7
mktextfm at6
mktextfm at10
mktextfm at7
mktextfm at6
mktextfm at10
mktextfm at7
mktextfm at6
mktextfm at10
mktextfm at7
mktextfm at6
mktextfm at10
mktextfm at7
mktextfm at6
mktextfm at10
mktextfm at7
mktextfm at6
mktextfm at10
mktextfm at7
mktextfm at6
mktextfm at10
mktextfm at7
mktextfm at6
mktextfm at10
mktextfm at7
mktextfm at6
mktextfm at10
mktextfm at7
mktextfm at6
mktextfm at10
mktextfm at7
mktextfm at6
mktextfm at10
mktextfm at7
mktextfm at6
mktextfm at10
mktextfm at7
mktextfm at6
mktextfm at10
mktextfm at7
mktextfm at6
mktextfm at10
mktextfm at7
mktextfm at6
mktextfm at10
mktextfm at7
mktextfm at6
mktextfm at10
mktextfm at7
mktextfm at6
mktextfm at10
mktextfm at7
mktextfm at6
mktextfm at10
mktextfm at7
mktextfm at6
mktextfm at10
mktextfm at7
mktextfm at6
mktextfm at10
mktextfm at7
mktextfm at6
mktextfm at10
mktextfm at7
mktextfm at6
mktextfm at10
mktextfm at7
mktextfm at6
mktextfm at10
mktextfm at7
mktextfm at6
mktextfm at10
mktextfm at7
mktextfm at6
mktextfm at10
mktextfm at7
mktextfm at6
mktextfm at10
mktextfm at7
mktextfm at6
mktextfm at10
mktextfm at7
mktextfm at6
mktextfm at10
mktextfm at7
mktextfm at6
mktextfm at10
mktextfm at7
mktextfm at6
mktextfm at10
mktextfm at7
mktextfm at6
mktextfm at10
mktextfm at7
mktextfm at6
mktextfm at10
mktextfm at7
mktextfm at6
